# Supplementary material for: Italian norms and naming latencies for 357 high quality color images
Source: PLoS One. 2019 Feb 22;14(2):e0209524. doi: 10.1371/journal.pone.0209524 (PMC6386297; doi:10.1371/journal.pone.0209524)
Supplement: S1 Data — (CSV) [file pone.0209524.s005.csv]

Code	NameFIG	ENGLISH_CORR	ITA_CORR	CATEG_ENG	CATEG_ITA	AGR	H	FREQ	ACQ	ACQ.sd	COM	COM.sd	FAM	FAM.sd	MAN	MAN.sd	TIP	TIP.sd	RT	SD	RT_OnlyExpectedNames
1	accordion.jpg	Accordion	fisarmonica	Musical instruments	Strumenti musicali	0,89	0,61	8,04	4,56	1,27	3,51	1,17	2,7	1,19	4,96	0,19	3,43	1,2	1179	504,6784151	1179
2	acorn.jpg	Acorn	ghianda	Nuts	Frutta secca	0,65	1,78	6,18	4,13	1,38	2,23	0,86	2,4	1,14	2,27	1,12	2,35	1,18	1324	316,0081242	1324
3	almond.jpg	Almond	mandorla	Nuts	Frutta secca	0,37	2,33	7,74	4,27	1,55	2,19	1,07	3,39	1,3	3,39	1,13	3,94	1,15	1634	258,0581394	1634
4	anchovy.jpg	Anchovy	acciughe	Food	Alimenti	0,36	2,47	8,09	5,15	1,44	2,39	1,18	2,75	1,26	2,67	1,15	2,6	1,31	1619	438,6224608	1636			AGR	Percetange of name agreement
5	ant.jpg	Ant	formica	Insects	Insetti	0,92	0,59	7,52	2,41	1,28	1,82	0,97	3,82	1,36	1,42	0,81	4,39	1	884	226,4670733	884			H	H statistic on name agreement
6	apple.jpg	Apple	mela	Fruits	Frutta	0,96	0,26	8,94	1,91	1,06	1,53	0,84	4,68	0,71	3,94	1,11	4,78	0,7	788	189,010328	788			FREQ	Lexical frequency (natural logarithm)
7	araceae.jpg	Araceae	calla	Flowers	Fiori	0,38	2,59	5,11	5,36	1,66	1,96	0,97	2,55	1,35	1,84	0,91	3,58	1,32	1476	553,6000939	1408			ACQ	Age of acquisition
8	arm.jpg	Arm	braccio	Body parts	Parti del corpo	0,74	1,11	10,71	1,8	1,18	1,61	0,72	4,87	0,49	2,84	1,61	4,62	0,73	878	272,0094965	878			COM	Visual complexity
9	armadillo.jpg	Armadillo	armadillo	Animals	Animali	0,36	2,76	5,03	5,96	1,18	3,51	1,06	1,48	0,95	1,19	0,51	2,31	1,29	1182	351,945545	1182			FAM	Familiarity
10	armchair.jpg	Armchair	poltrona	Furniture	Mobili	0,99	0,09	9,4	3,16	1,13	2,22	0,89	4,51	0,83	2,25	1,03	3,87	1,03	1100	423,058533	1100			MAN	Manipulability
11	armour.jpg	Armour	armatura	Weapons	Armi	0,89	0,81	8,69	4,17	1,32	3,6	1,2	2,28	1,32	3,3	1,2	2,98	1,28	1445	496,1812664	1401			TIP	Typicality
12	arrow.jpg	Arrow	freccia	Weapons	Armi	0,96	0,31	9,21	3,04	1,25	1,37	0,61	2,41	1,28	4,11	1,07	2,91	1,32	1014	361,1417529	1014
13	artichoke.jpg	Artichoke	carciofo	Vegetables	Verdura	0,93	0,53	7,14	4,27	1,41	2,64	1,03	3,67	1,3	3,59	1,14	3,71	1,18	1140	411,4963085	1140			RT	Reaction time in ms
14	asparagus.jpg	Asparagus	asparago	Vegetables	Verdura	0,78	1,42	6,17	4,74	1,65	2	0,89	3,1	1,34	3,16	1,27	3,05	1,09	1517	369,2165817	1517			SD	Standard deviation
15	avocado.jpg	Avocado	avocado	Fruits	Frutta	0,12	2,27	6,47	6,23	1,17	2,4	1,27	1,66	0,92	2,99	1,35	1,99	1,07	1576	525,9273916	1576
16	axe.jpg	Axe	ascia	Tools	Attrezzi	0,39	1,97	7,91	4,53	1,36	2,14	0,87	2,51	1,32	4,65	0,8	3,45	1,15	1286	392,1499354	1339
17	balalaika.jpg	Balalaika	balalaika	Musical instruments	Strumenti musicali	0,03	2,42	3,76	6,79	0,6	4,29	0,91	1,29	0,87	4,77	0,71	2,31	1,44	1778	546,6035132	NaN
18	ball.jpg	Ball	palla	Sports/Games	Sport/Giochi	0,8	0,86	10,55	1,48	0,7	2,61	1,3	4,21	1,02	4,13	1,1	4,53	0,77	949	341,8880417	988
19	banana.jpg	Banana	banana	Fruits	Frutta	1	0	8,15	1,91	0,96	1,37	0,67	4,47	0,91	3,68	1,1	4,59	0,76	684	138,5244824	684
20	bangle_bracelet.jpg	Bangle	braccialetto	Jewellery	Gioielleria	0,4	2,23	7,03	3,19	1,3	2,71	1,04	4,33	0,96	3,92	1,11	4,09	1,04	1246	319,2048803	1232
21	barn_owl.jpg	Barn owl	barbagianni	Birds	Uccelli	0,11	1,37	5,71	5,69	1,39	3,31	1,09	1,83	1,01	1,23	0,71	2,89	1,15	1177	311,0835612	988
22	bat.jpg	Bat	pipistrello	Animals	Animali	0,99	0,09	7,33	3,58	1,29	3,22	1,14	2,79	1,41	1,21	0,47	3,14	1,28	1074	300,4257187	1074
23	bathrobe.jpg	Bathrobe	accappatoio	Clothing	Abbigliamento	1	0	6,54	3,28	1,21	1,99	0,92	4,63	0,87	3,67	0,95	2,73	1,13	978	256,2415584	978
24	bayonet.jpg	Bayonet	baionetta	Weapons	Armi	0,12	1,37	6,87	6,47	1	2,12	1,3	1,35	0,74	3,13	1,41	2,28	1,17	NaN	NaN	NaN
25	beard.jpg	Beard	barba	Body parts	Parti del corpo	0,2	1,09	9,52	3,12	1,78	3,16	1,26	3,35	1,54	2,69	1,28	2,08	1,08	1494	600,1080703	1494
26	bed.jpg	Bed	letto	Furniture	Mobili	0,9	0,63	12,13	1,65	0,99	2,35	0,93	4,9	0,34	2,57	1,21	4,12	0,99	834	211,6511063	834
27	bedside_table.jpg	Bedside table	comodino	Furniture	Mobili	0,74	1,51	7,96	3,25	1,16	2,63	0,96	4,27	1,22	3,13	1,2	4,04	0,99	1447	357,861003	1254
28	bee.jpg	Bee	ape	Insects	Insetti	0,54	2,23	8,23	2,33	1,08	3,22	1,01	3,79	1,07	1,35	0,76	4,29	1	1377	531,8392069	1377
29	beetle.jpg	Beetle	scarabeo	Insects	Insetti	0,44	2,11	6,29	4,87	1,46	2,67	1	2,17	1,08	1,33	0,76	3,79	1,09	1310	561,1056226	1280
30	bellflowers.jpg	Bellflower	campanule	Flowers	Fiori	0,11	3,46	4,6	5,61	1,62	2,52	0,76	2,13	1,18	1,5	0,69	3,01	1,32	1204	514,8850008	1503
31	biretta.jpg	Biretta	tocco	Clothing	Abbigliamento	0,13	3,03	9,54	6,73	0,68	2,26	1,01	2,01	1,26	2,71	1,18	1,81	1,18	1334	410,1523798	1437
32	bit.jpg	Bit	punta da trapano	Tools	Attrezzi	0,09	3,12	3,22	5,67	1,32	2,16	1,05	2,27	1,36	3,37	1,29	2,73	1,27	2352	639,5579743	2352
33	black_poplar.jpg	Black poplar	pioppo	Trees	Alberi	0,06	2,82	7,01	5,39	1,65	2,59	1,14	2,4	1,18	1,22	0,5	3,61	1,16	948	222,0609021	NaN
34	black_pudding.jpg	Black pudding	sanguinaccio	Food	Alimenti	0	1,34	4,83	6,4	1,15	1,98	1,2	1,32	0,78	2,65	1,3	1,84	1,07	NaN	NaN	NaN
35	boat.jpg	Boat	barca	Vehicles	Veicoli	0,8	1,25	10,72	2,69	1,24	2,65	1,1	3,2	1,34	3,49	1,14	2,71	1,25	1064	339,3127667	1064
36	bone.jpg	Bone	osso	Body parts	Parti del corpo	0,93	0,41	9,13	2,85	1,19	1,35	0,59	3,25	1,4	1,66	0,96	3,44	1,43	933	259,1335012	933
37	bookcase.jpg	Bookcase	libreria	Furniture	Mobili	0,94	0,44	10,03	3,73	1,11	3,48	1,17	4,55	0,66	3,8	1,09	4,24	0,87	1041	313,5635669	1041
38	boomerang.jpg	Boomerang	boomerang	Weapons	Armi	0,66	1,9	7,84	4,57	1,41	1,87	1,15	2,21	1,25	4,49	0,98	1,66	0,96	1709	547,6331984	1709
39	bow.jpg	Bow	arco	Weapons	Armi	0,99	0,1	11,06	3,13	1,21	1,57	0,66	2,52	1,26	4,57	0,72	2,83	1,23	904	204,9518853	904
40	bracelet.jpg	Bracelet	braccialetto	Jewellery	Gioielleria	0,5	1,43	7,03	2,88	1,22	2,91	1,1	4,43	0,86	3,88	1,07	4,59	0,74	1223	349,7358574	1232
41	brain.jpg	Brain	cervello	Body parts	Parti del corpo	0,85	0,75	10,84	3,82	1,66	2,7	1,32	4,26	1,15	1,5	1,01	4	1,17	943	315,5496829	943
42	brooch.jpg	Brooch	spilla	Jewellery	Gioielleria	0,72	1,59	6,77	4	1,39	4,05	0,98	2,87	1,26	3,89	0,91	2,97	1,11	1629	284,2542994	1629
43	bugle.jpg	Bugle	tromba	Musical instruments	Strumenti musicali	0,8	1,12	8,84	4,06	1,33	2,26	0,82	2,59	1,28	4,2	1,01	4,16	1,03	1168	400,9415433	1069
44	bus.jpg	Bus	autobus	Vehicles	Veicoli	0,27	1,9	10,44	3,55	1,38	2,76	1,11	4,45	1,03	3,06	1,44	3,98	0,98	979	225,4183885	983
45	butterfly.jpg	Butterfly	farfalla	Insects	Insetti	0,99	0,09	8,67	2,31	1,1	2,51	1,19	3,92	1,11	1,41	0,71	4,14	1,14	748	127,4092159	748
46	cabbage.jpg	Cabbage	cavolo	Vegetables	Verdura	0,09	2,47	9,32	4,23	1,37	2,23	0,98	3,37	1,16	3,16	1,14	3,87	0,99	1306	577,5879176	1403
47	cannon.jpg	Cannon	cannone	Weapons	Armi	0,95	0,35	8,45	3,94	1,37	2,93	1,03	2,34	1,3	3,61	1,24	3,79	1,2	1005	221,521016	1005
48	cap.jpg	Cap	cappello	Clothing	Abbigliamento	0,46	2,25	9,48	2,15	1,25	1,77	0,71	3,88	1,16	2,9	1,16	3,33	1,18	801	190,3836384	772
49	car.jpg	Car	automobile	Vehicles	Veicoli	0,49	2,41	9,75	2,57	1,29	3,13	1,3	4,77	0,76	4,8	0,52	4,83	0,69	923	312,8075103	1173
50	carnation.jpg	Carnation	garofano	Flowers	Fiori	0,15	2,91	7,59	5,27	1,41	2,87	0,99	2,52	1,16	1,91	0,89	3,36	1,23	1240	508,3480897	1178
51	carrot.jpg	Carrot	carota	Vegetables	Verdura	0,99	0,09	8,22	2,47	1	1,58	0,71	4,47	0,84	3,62	1,03	4,36	0,92	800	150,0568576	800
52	cart.jpg	Cart	carro	Vehicles	Veicoli	0,33	2,07	9,46	3,87	1,45	3,66	1,04	2,6	1,29	3,4	1,35	2,33	1,19	1335	495,7036302	1162
53	castle.jpg	Castle	castello	Buildings	Edifici	0,72	1,52	10,49	2,91	1,3	3,04	1,07	2,97	1,35	1,87	1,12	3,31	1,13	1047	303,5407299	1047
54	cat.jpg	Cat	gatto	Animals	Animali	0,96	0,28	10,01	1,7	0,95	3,01	1,2	4,48	0,91	2,2	1,19	4,82	0,47	769	224,1003616	769
55	cathedral.jpg	Cathedral	cattedrale	Buildings	Edifici	0,45	2,26	9,15	5,28	1,31	4,39	0,9	3,21	1,01	1,82	1,14	3,24	1,29	1432	576,7485636	1279
56	cauliflower.jpg	Cauliflower	cavolfiore	Vegetables	Verdura	0,76	1,08	6,62	4,29	1,49	2,84	1,08	3,5	1,32	3,28	1,18	3,6	1,12	1009	216,9192324	1037
57	caviar.jpg	Caviar	caviale	Food	Alimenti	0,41	2,48	6,99	5,89	1,21	2,65	1,22	1,68	1,07	2,55	1,15	2,17	1,22	1696	548,3065435	1696
58	cedar.jpg	Cedar	cedro	Trees	Alberi	0	1,4	7,29	5,57	1,73	2,61	1,13	1,96	1,12	1,47	0,79	3,45	1,31	1124	522,5034567	NaN
59	celery.jpg	Celery	sedano	Vegetables	Verdura	0,87	0,92	8,34	4,48	1,21	2,01	0,85	3,43	1,16	3,35	1,1	3,67	1,09	1422	533,4950681	1422
60	centipede.jpg	Centipede	millepiedi	Insects	Insetti	0,45	2,29	5,81	4,21	1,5	3,15	1,11	2,27	1,18	1,22	0,57	3,13	1,39	1258	324,8840561	1258
61	chair.jpg	Chair	sedia	Furniture	Mobili	0,96	0,28	9,79	1,77	1,03	2,01	0,88	4,79	0,72	2,32	1,11	4,44	0,89	728	179,2533487	728
62	chard.jpg	Chard	bietola	Vegetables	Verdura	0,08	3,25	5,55	5,64	1,58	2,46	0,95	2,79	1,39	3,41	1,09	3,38	1,3	1707	635,15517	NaN
63	cheese.jpg	Cheese	formaggio	Food	Alimenti	0,63	2,05	9,71	2,92	1,47	2,31	1,14	4,32	0,98	3,64	0,97	3,89	1,01	1092	371,0540982	1092
64	cheetah.jpg	Cheetah	ghepardo	Animals	Animali	0,4	2,84	7,14	4,05	1,38	3,27	1,06	2,19	1,17	1,15	0,48	3,6	1,15	1310	556,6505666	1310
65	cherries.jpg	Cherries	ciliegie	Fruits	Frutta	0,99	0,09	7,75	2,53	1,05	1,82	0,9	4,38	0,79	3,49	1,08	4,32	0,85	774	186,3021227	774
66	chess.jpg	Chess	scacchi	Sports/Games	Sport/Giochi	0,35	1,49	9,17	3,89	1,3	3,66	1,27	3,26	1,29	4,67	0,85	3,12	1,13	861	244,690987	868
67	chest_of_drawers.jpg	Chest of drawers	cassettiera	Furniture	Mobili	0,41	2,83	5,55	4,2	1,4	2,48	1,03	4,05	1,01	3,69	1,09	4,24	0,91	1439	401,4622371	1488
68	chestnut.jpg	Chestnut	castagna	Nuts	Frutta secca	0,72	1,34	7,03	3,28	1,31	1,71	0,9	3,46	1,32	3,38	1,37	3,44	1,19	1334	511,8175462	1334
69	chisel.jpg	Chisel	cesello	Tools	Attrezzi	0	2,62	5,93	6,56	1,07	2,28	0,99	1,52	1,02	4,47	0,95	2,63	1,16	1546	700,6722415	NaN
70	chorizo.jpg	Chorizo	salsiccia	Food	Alimenti	0,39	2,87	7,82	3,56	1,34	2,11	1,12	3,34	1,14	3	1,18	3,15	1,23	1193	319,4072448	1193
71	church.jpg	Church	chiesa	Buildings	Edifici	0,68	1,52	11,54	2,79	1,58	3,2	1,06	3,9	1,16	1,82	1,15	3,76	1,06	1125	344,2032103	1125
72	clarinet.jpg	Clarinet	clarinetto	Musical instruments	Strumenti musicali	0,52	2,26	7,74	5,54	1,26	3,78	1,24	2,26	1,21	4,74	0,77	3,51	1,18	1222	531,7590567	1222
73	cliff.jpg	Cliff	scogliera	Nature	Natura	0,45	3	7,98	4,35	1,46	3,72	1,25	2,96	1,21	1,37	0,75	3,26	1,1	1535	641,2919631	1535
74	clog.jpg	Clog	zoccolo	Clothing	Abbigliamento	0,39	1,82	7,82	5,16	1,49	3,07	1,07	1,85	1,19	2,04	0,96	1,69	0,96	1501	531,3252876	1501
75	cloud.jpg	Cloud	nuvola	Nature	Natura	0,92	0,45	8,74	1,88	1,01	2,05	1,24	4,61	0,9	1,07	0,41	3,89	1,23	869	246,1765464	869
76	coal.jpg	Coal	carbone	Nature	Natura	0,09	3,04	9,47	4,62	1,86	2,22	1,29	2,09	1,06	1,98	0,95	2	1,14	1310	NaN	1310
77	coat.jpg	Coat	cappotto	Clothing	Abbigliamento	0,92	0,57	8,25	3,55	1,4	2,16	0,91	4,33	0,94	3,51	1,04	4,28	0,81	1196	413,8856942	1125
78	cockle.jpg	Cockle	conchiglia	Marine creatures	Creature marine	0,89	0,6	7,91	2,43	1,33	2,37	0,94	3,27	1,33	1,96	0,95	2,73	1,34	938	316,73279	935
79	cockroach.jpg	Cockroach	scarafaggio	Insects	Insetti	0,49	2,19	6,19	3,96	1,43	2,91	1,03	2,29	1,1	1,19	0,51	4,04	1,11	1337	792,8020271	1337
80	coconut.jpg	Coconut	cocco	Fruits	Frutta	0,36	2,03	8,33	3,9	1,29	2,12	1,12	3,17	1,34	3,33	1,29	2,84	1,18	1254	411,1021915	1213
81	coking_pot.jpg	Cooking pot	pentola da cottura	Kitchen udensiles	Utensili da cucina	0	3,29	0	5,47	1,48	2,08	0,94	2,6	1,37	3,91	1,05	3,11	1,21	2605	NaN	NaN
82	cold_chisel.jpg	Cold chisel	scalpello	Tools	Attrezzi	0,18	2,78	6,58	5,62	1,39	1,8	1,15	1,79	1,08	4,35	1,17	2,86	1,21	2692	NaN	2692
83	compasses.jpg	Compasses	compasso	Desk material	Cancelleria	0,98	0,18	7,01	4,89	1,24	2,49	1,02	3,26	1,29	4,84	0,51	3,36	1,15	1096	498,9414987	1096
84	cookie.jpg	Cookie	biscotto	Food	Alimenti	0,84	0,96	7,25	1,93	1,24	1,84	0,85	4,45	1,02	4,05	0,96	4,04	0,85	972	260,8535633	972
85	couch.jpg	Couch	divano	Furniture	Mobili	0,36	3,07	9,11	3,42	1,73	3,08	1	4,2	1,18	2,01	1,02	3,89	1,15	1350	742,7248322	1379
86	cow.jpg	Cow	mucca	Animals	Animali	0,94	0,37	9,17	2,05	0,91	2,84	1,1	3,64	1,31	2,16	1,19	4,58	0,78	756	230,0165985	756
87	crab.jpg	Crab	granchio	Marine creatures	Creature marine	0,94	0,44	7,06	3,4	1,22	3,11	1,19	2,89	1,28	1,69	1,05	3,89	1,11	1073	291,8546118	1073
88	creme_caramel.jpg	Cr?�me caramel	creme caramel	Food	Alimenti	0,45	2,26	3,85	5,18	1,31	2,6	1,1	3,4	1,22	3,75	1,08	3,08	1,31	1471	600,8684014	NaN
89	crocodile.jpg	Crocodile	coccodrillo	Animals	Animali	0,88	0,53	7,77	2,95	1,34	3,27	1,08	2,43	1,42	1,15	0,57	3,38	1,15	994	348,8773971	986
90	crossbow.jpg	Crossbow	balestra	Weapons	Armi	0,38	2,43	7,14	5,72	1,33	3,06	1,05	1,68	1	4,71	0,56	2,73	1,36	1318	537,2644445	1318
91	cucumber.jpg	Cucumber	cetriolo	Vegetables	Verdura	0,87	0,72	6,76	4,01	1,37	1,68	0,94	3,49	1,41	3,27	1,32	3,66	1,15	1131	287,4635033	1131
92	cufflinks.jpg	Cufflinks	gemelli	Jewellery	Gioielleria	0,53	2,23	8,84	5,94	1,34	3,09	1,1	2,13	1,31	3,72	1,21	2,75	1,31	2152	414,8349069	2152
93	cup.jpg	Cup	tazza	Kitchen udensiles	Utensili da cucina	0,7	1,44	8,84	2,1	1,05	1,7	0,81	4,52	1,02	4,45	0,74	3,79	1,1	1151	292,9921374	1151
94	custard_apple.jpg	Custard apple	anona	Fruits	Frutta	0	1,5	1,95	6,83	0,7	2,57	1,13	1,39	0,98	2,68	1,3	1,69	1,07	NaN	NaN	NaN
95	cypress.jpg	Cypress	cipresso	Trees	Alberi	0,27	2,29	6,74	5,12	1,39	2,13	1,06	3,12	1,07	1,64	0,92	3,85	1,11	1237	401,7735242	1053
96	daisy.jpg	Daisy	margherita	Flowers	Fiori	0,99	0,09	8,13	2,42	0,96	2,04	1,09	4,31	1,05	2,07	1,02	4,79	0,67	939	311,0563109	959
97	dart.jpg	Dart	freccetta	Sports/Games	Sport/Giochi	0,83	0,99	5,65	4,31	1,35	2,47	0,92	2,65	1,26	4,57	0,79	2,93	1,14	1357	526,9728629	1357
98	dartboard.jpg	Dartboard	bersaglio	Sports/Games	Sport/Giochi	0,27	2,57	9,57	4,74	1,34	3,74	1,12	2,64	1,19	3,56	1,41	3,11	1,13	1512	478,4616867	1658
99	date.jpg	Date	dattero	Nuts	Frutta secca	0,35	2,47	5,78	5,23	1,34	2,07	0,99	2,21	1,2	2,61	1,13	3,4	1,27	1823	787,0306856	1823
100	diabolo.jpg	Diabolo	diabolo	Sports/Games	Sport/Giochi	0	2,06	3,89	6,21	1,25	2,89	1,09	1,56	0,9	4,59	0,86	2,06	1,2	2739	NaN	NaN
101	diadem.jpg	Diadem	diadema	Jewellery	Gioielleria	0,27	1,57	6,44	4,95	1,62	3,29	1,19	2,01	1,07	2,76	1,1	2,55	1,26	1024	252,7362321	1523
102	diamond.jpg	Diamond	diamante	Jewellery	Gioielleria	0,73	1,57	8,45	4,25	1,34	2,55	1,29	2,87	1,22	2,05	1,13	4,44	0,9	1266	540,8568314	1266
103	dice.jpg	Dice	dado	Sports/Games	Sport/Giochi	0,99	0,1	7,91	2,48	1,16	1,81	0,8	3,69	1,29	4,53	0,78	3,33	1,26	702	95,8110601	702
104	doll.jpg	Doll	bambola	Sports/Games	Sport/Giochi	1	0	8,19	1,61	0,74	3,27	1,27	3,56	1,29	3,85	1,04	3,85	1,2	895	212,894632	895
105	dolphin.jpg	Dolphin	delfino	Marine creatures	Creature marine	0,95	0,35	8,06	3,04	1,21	2,3	0,95	2,93	1,35	1,32	0,68	4,43	0,89	990	432,3231557	990
106	dragonfly.jpg	Dragonfly	libellula	Insects	Insetti	0,65	1,77	5,97	4,28	1,53	3,25	1,15	2,55	1,22	1,24	0,45	3,41	1,27	1257	389,4789162	1257
107	dromedary.jpg	Dromedary	dromedario	Animals	Animali	0,72	0,93	5,45	4,45	1,45	2,89	0,94	2,05	1,15	1,43	0,77	3,12	1,21	1022	290,9776379	1251
108	drum.jpg	Drum	tamburo	Musical instruments	Strumenti musicali	0,87	0,89	8,37	2,99	1,32	3	1,08	3,03	1,42	4,79	0,55	4,07	0,86	950	263,4829833	950
109	duck.jpg	Duck	anatra	Birds	Uccelli	0,64	1,73	7,66	3,27	1,28	3,56	1,17	3,26	1,3	1,36	0,67	3,42	1,12	1512	525,0492702	1417
110	ear.jpg	Ear	orecchio	Body parts	Parti del corpo	0,99	0,1	9,77	1,73	0,86	2,4	1,09	4,57	1,14	1,72	0,95	4,45	0,84	717	168,9128364	717
111	eel.jpg	Eel	anguilla	Marine creatures	Creature marine	0,41	2,54	7,39	4,69	1,44	1,49	0,89	1,89	1,09	1,32	0,72	2,83	1,26	1608	469,4574186	1608
112	eggplant.jpg	Eggplant	melanzana	Vegetables	Verdura	0,97	0,2	6,82	3,19	1,27	1,48	0,66	4,15	0,97	3,31	1,21	4,01	1,06	1015	379,8412783	1015
113	elephant.jpg	Elephant	elefante	Animals	Animali	0,99	0,09	8,4	2,46	0,93	3	1,22	2,8	1,45	1,38	0,67	4,41	0,86	846	274,7562118	846
114	endive.jpg	Endive	indivia	Vegetables	Verdura	0	2,35	5,81	6,14	1,49	3,08	1,24	2,58	1,46	3,38	1,13	3,27	1,28	1517	494,4897348	NaN
115	eraser.jpg	Eraser	gomma	Desk material	Cancelleria	0,51	2,08	9,72	2,52	0,98	1,74	1,03	4,46	0,89	4,55	0,83	4,59	0,67	1255	426,8884944	1255
116	eucalyptus.jpg	Eucalyptus	eucalipto	Trees	Alberi	0	2,14	6,38	6,26	1,3	2,98	1,14	1,63	0,81	1,22	0,47	2,8	1,39	1082	501,2019857	NaN
117	eye.jpg	Eye	occhio	Body parts	Parti del corpo	0,99	0,09	11,23	1,66	0,85	3,12	1,38	4,88	0,42	1,87	1,14	4,48	0,92	724	142,3811952	724
118	factory.jpg	Factory	fabbrica	Buildings	Edifici	0,49	2,51	10,38	4,39	1,51	4,36	1	3,16	1,33	2,97	1,48	3,45	1,19	1604	485,2222182	1633
119	felt-tip_pen.jpg	Felt-tip pen	pennarello	Desk material	Cancelleria	0,65	1,55	7,07	2,59	1,23	1,89	0,85	4,37	1,06	4,84	0,47	4,35	0,85	1020	180,8249614	1035
120	fig_tree.jpg	Fig tree	fico	Trees	Alberi	0,04	2,36	8,37	4,68	1,68	3,04	1,21	2,48	1,34	1,79	1,02	3,29	1,21	1053	325,7936778	1477
121	fig.jpg	Fig	fico	Fruits	Frutta	0,75	1,38	8,37	3,73	1,49	1,82	1,04	3,47	1,25	3,49	1,11	3,39	1,24	1477	525,780826	1477
122	filling_cabinet.jpg	Filling cabinet	schedario	Furniture	Mobili	0,07	3,46	7,38	5,85	1,23	2,49	0,95	2,63	1,22	3,79	0,94	2,11	1,08	1120	338,7539021	NaN
123	finger.jpg	Finger	dito	Body parts	Parti del corpo	0,26	1,4	10	1,65	1,08	2	0,99	4,84	0,58	4,15	1,5	4,2	0,99	851	257,7142073	851
124	fir.jpg	Fir	abete	Trees	Alberi	0,42	1,93	7,88	3,99	1,36	2,82	1,16	3,68	1,22	1,69	0,99	4,55	0,75	1187	395,103122	1523
125	flat_peach.jpg	Flat peach	pesca tabacchiera	Fruits	Frutta	0,04	2,21	0	4,89	2,02	2,04	0,85	2,76	1,46	3,38	1,3	2,98	1,37	1329	482,2836593	NaN
126	flute.jpg	Flute	flauto	Musical instruments	Strumenti musicali	0,89	0,49	8,58	4,14	1,25	1,81	0,82	3,38	1,25	4,74	0,73	4,13	1,03	940	229,2107923	940
127	fly.jpg	Fly	mosca	Insects	Insetti	0,93	0,54	8,43	2,65	1,22	3,05	1,13	4,13	1,05	1,55	0,97	4,34	1,08	1049	298,1198734	1049
128	folder.jpg	Folder	cartella	Desk material	Cancelleria	0,06	3,43	10,05	4,53	1,34	1,69	0,79	4,21	0,91	4,05	0,91	3,55	1,13	1628	571,2626918	1645
129	fondue.jpg	Fondue	fonduta	Kitchen udensiles	Utensili da cucina	0,15	2,97	6,24	6,41	1,14	3,83	1,03	1,91	1,12	4,25	0,93	2,08	0,87	2194	215,4089444	NaN
130	foot.jpg	Foot	piede	Body parts	Parti del corpo	0,99	0,1	10,47	1,59	0,86	2,33	1,08	4,71	0,94	1,79	0,95	4,64	0,65	762	168,9507262	762
131	fork.jpg	Fork	forchetta	Kitchen udensiles	Utensili da cucina	1	0	8,18	1,92	0,85	1,82	0,97	4,93	0,3	4,82	0,66	4,75	0,53	658	129,29917	658
132	fountain_pen.jpg	Fountain pen	penna stilografica	Desk material	Cancelleria	0,54	2,13	5,19	4,39	1,39	2,33	0,93	3,13	1,34	4,9	0,34	3,44	1,11	1043	316,0561969	1006
133	fritter.jpg	Fritter	frittella	Food	Alimenti	0	2,58	5,34	4,24	1,82	2,16	0,96	2,72	1,28	3,43	1,24	2,61	1,17	1969	687,8173449	NaN
134	frying_pan.jpg	Frying pan	padella	Kitchen udensiles	Utensili da cucina	0,83	0,85	9,02	3,35	1,18	1,83	0,75	4,59	0,74	4,28	0,93	4,7	0,54	940	244,3706459	940
135	geranium.jpg	Geranium	geranio	Flowers	Fiori	0,06	2,6	5,85	5,27	1,78	3,37	0,98	2,68	1,27	1,84	1,01	3,76	1,11	941	332,3506207	1046
136	giraffe.jpg	Giraffe	giraffa	Animals	Animali	1	0	6,67	2,65	1,24	3,09	1,19	2,78	1,47	1,15	0,36	3,88	1,02	824	242,2298201	824
137	glove.jpg	Glove	guanto	Clothing	Abbigliamento	0,78	1,06	7,87	2,82	1,22	1,88	0,81	4,12	1	4,68	0,86	3,09	1,14	710	103,686666	710
138	gold.jpg	Gold	oro	Nature	Natura	0,16	1,84	11,37	3,68	1,71	3,71	1,18	2,66	1,27	2,4	1,23	1,62	0,88	NaN	NaN	NaN
139	goldfinch.jpg	Goldfinch	cardellino	Birds	Uccelli	0	2,74	5,71	6,18	1,3	3,77	1,11	1,67	0,99	1,17	0,47	2,9	1,41	1277	399,5599509	1067
140	goose_barnacle.jpg	Goose barnacle	cirripedi	Marine creatures	Creature marine	0	0,99	3,14	6,78	0,86	3,99	1,04	1,02	0,15	1,39	0,79	1,44	0,88	NaN	NaN	NaN
141	goose.jpg	Goose	oca	Birds	Uccelli	0,84	0,84	8,44	2,39	1,09	2,41	1,01	2,95	1,37	1,37	0,67	3,27	1,29	1126	429,3991842	1126
142	granary.jpg	Granary	granaio	Buildings	Edifici	0	2,07	6,97	5,71	1,51	3,8	1,02	1,69	1	2,42	1,18	1,76	0,92	NaN	NaN	NaN
143	grapes.jpg	Grapes	uva	Fruits	Frutta	0,79	1,22	9,33	2,29	0,97	2,23	0,95	3,92	1,17	3,25	1,16	4,28	0,88	916	218,1689752	916
144	grasshopper.jpg	Grasshopper	cavalletta	Insects	Insetti	0,72	1,47	5,64	3,81	1,3	3,79	1,04	2,63	1,08	1,32	0,74	3,76	1,02	1297	382,0805267	1276
145	grenade.jpg	Grenade	granata	Weapons	Armi	0,21	2,34	8,34	5,68	1,48	2,77	0,94	1,77	1,11	4,19	1	3,67	1,35	1137	271,4907868	1082
146	guitar.jpg	Guitar	chitarra	Musical instruments	Strumenti musicali	0,76	1,02	10,34	3,1	1,31	2,84	1,02	3,88	1,15	4,95	0,22	4,83	0,6	832	246,4420873	832
147	gun.jpg	Gun	pistola	Weapons	Armi	0,87	0,86	9,71	3,86	1,43	2,67	0,92	2,47	1,42	4,72	0,73	4,73	0,81	1068	415,476431	1068
148	hammer.jpg	Hammer	martello	Tools	Attrezzi	0,98	0,17	8,72	3,12	1,4	1,87	0,73	3,41	1,29	4,56	0,79	4,57	0,79	940	310,4362609	940
149	hand.jpg	Hand	mano	Body parts	Parti del corpo	0,91	0,54	12,55	1,42	0,59	2,49	1,32	4,85	0,63	4,26	1,39	4,65	0,72	698	209,219158	698
150	handsaw.jpg	Handsaw	sega	Tools	Attrezzi	0,92	0,52	8,02	4,07	1,46	1,56	0,64	2,56	1,37	4,63	0,87	4,03	1,07	1073	409,6328123	1073
151	harmonica.jpg	Harmonica	armonica	Musical instruments	Strumenti musicali	0,29	2,19	8,56	4,87	1,54	2,73	0,84	2,37	1,31	4,39	0,88	2,89	1,19	1612	306,2792843	1612
152	harp.jpg	Harp	arpa	Musical instruments	Strumenti musicali	0,93	0,53	7,81	5	1,3	3,38	1,15	2,42	1,34	4,64	1,01	3,76	1,28	985	247,8142475	985
153	hazelnut.jpg	Hazelnut	nocciola	Nuts	Frutta secca	0,42	2,66	7,4	3,61	1,34	1,76	0,91	3,54	1,22	3,38	1,12	4,01	0,98	1260	314,6196552	1260
154	helmet.jpg	Helmet	elmo	Weapons	Armi	0,27	2,58	7,73	4,5	1,36	2,05	0,72	2,09	1,31	2,61	1,09	2,26	1,13	1175	371,0155558	1262
155	hen.jpg	Hen	gallina	Birds	Uccelli	0,91	0,53	8,48	2,39	1,11	3,18	1,16	3,66	1,43	1,91	0,95	3,06	1,38	1011	387,5254602	1011
156	hippopotamus.jpg	Hippopotamus	ippopotamo	Animals	Animali	0,87	0,74	6,43	3,03	1,37	2,69	0,9	2,25	1,24	1,16	0,47	3,56	1,14	1070	361,0330284	1070
157	holm_oak.jpg	Holm oak	leccio	Trees	Alberi	0	2,53	6,58	6,23	1,6	3,11	1,22	1,78	1,21	1,27	0,5	3,06	1,6	1022	347,4707602	NaN
158	horse.jpg	Horse	cavallo	Animals	Animali	0,99	0,09	10,78	2,25	0,94	3,31	1,3	3,51	1,34	2,66	1,15	4,67	0,66	780	137,3092288	780
159	house.jpg	House	casa	Buildings	Edifici	0,83	1,21	13,23	1,61	1,11	2,85	1,2	4,9	0,43	2,41	1,34	4,78	0,67	955	266,8659609	955
160	hummingbird.jpg	Hummingbird	colibr�	Birds	Uccelli	0,46	2,02	5,93	5,57	1,51	4,33	0,96	1,78	0,94	1,16	0,46	3,11	1,41	1252	367,7080966	NaN
161	ice.jpg	Ice	ghiaccio	Nature	Natura	0,2	1,95	10,05	3,16	1,38	2,76	1,16	3,04	1,27	1,53	0,84	3,32	1,09	1423	197,6166795	1423
162	Iceberg_.jpg	Iceberg	iceberg	Nature	Natura	0,86	0,79	8,08	4,93	1,3	2,86	1,21	2,27	1,33	1,05	0,21	3,06	1,31	1191	330,0914008	1191
163	ink_pad.jpg	Ink pad	tampone di inchiostro	Desk material	Cancelleria	0	2,75	0	5,25	1,42	2,09	0,82	2,39	1,21	3,99	1,02	2,55	1,26	NaN	NaN	NaN
164	island.jpg	Island	isola	Nature	Natura	0,91	0,6	11,39	3,12	1,21	2,66	1,18	3,46	1,26	1,16	0,46	3,22	1,28	1132	261,5865131	1132
165	jacket.jpg	Jacket	giacca	Clothing	Abbigliamento	0,91	0,65	9,27	3,24	1,31	2,03	0,88	3,87	1,19	3,43	1	4,48	0,62	979	246,3496811	1004
166	jump_rope.jpg	Jump rope	corda per saltare	Sports/Games	Sport/Giochi	0,49	1,57	2,71	3,24	1,33	2,59	0,94	3,12	1,36	4,7	0,66	3,07	1,18	1246	588,7934866	1264
167	kangaroo.jpg	Kangaroo	canguro	Animals	Animali	1	0	6,79	3,4	1,36	2,89	1,01	2,48	1,35	1,23	0,57	3,46	1,12	868	248,045406	868
168	kidney.jpg	Kidney	rene	Body parts	Parti del corpo	0,24	2,63	8,12	5,45	1,37	2,09	1,29	2,43	1,39	1,34	0,74	2,91	1,4	1854	362,5965756	1854
169	killewhale.jpg	Killer whale	orca	Marine creatures	Creature marine	0,71	1,35	5,77	3,89	1,49	2,45	0,9	2,44	1,25	1,16	0,48	3,79	1,14	1346	476,8518133	1346
170	kiwi_fruit.jpg	Kiwi fruit	kiwi	Fruits	Frutta	0,98	0,18	7,28	3,49	1,26	1,86	0,89	4,06	1,12	3,72	1,21	3,84	1,19	1019	170,2634024	1060
171	kiwi.jpg	Kiwi	kiwi	Birds	Uccelli	0,13	2,44	7,28	6,57	0,99	3,25	1,04	1,35	0,91	1,16	0,52	1,84	1,2	1388	529,432495	1060
172	ladybird.jpg	Ladybird	coccinella	Insects	Insetti	1	0	5,79	2,76	1,2	2,55	1,12	3,82	1,1	1,36	0,63	4,09	1,01	1022	353,8681156	1022
173	lamp.jpg	Lamp	lampada	Furniture	Mobili	0,81	0,94	8,88	2,87	1,15	2,6	0,96	4,25	1,03	3,48	1,04	3,44	1,21	880	200,9086498	880
174	lectern.jpg	Lectern	leggio	Furniture	Mobili	0,13	3,12	6,25	5,68	1,3	2,48	0,97	2,11	1,11	2,88	1,12	1,84	1,01	2584	NaN	2584
175	leek.jpg	Leek	porro	Vegetables	Verdura	0,42	2,87	6,68	5,38	1,65	2,38	0,94	2,72	1,41	3,1	1,33	2,93	1,19	1255	249,7098316	1255
176	leg.jpg	Leg	gamba	Body parts	Parti del corpo	0,96	0,31	9,76	1,77	0,85	2,33	1,07	4,71	0,83	1,89	1,12	4,69	0,72	917	191,8826184	917
177	lemon.jpg	Lemon	limone	Fruits	Frutta	1	0	9,5	2,2	1,07	1,34	0,74	4,39	0,95	3,35	1,3	4,02	1,05	866	196,9196152	866
178	lettuce.jpg	Lettuce	lattuga	Vegetables	Verdura	0,32	2,17	7,45	4,03	1,34	2,28	1,03	3,71	1,25	3,16	1,15	4,27	0,81	1286	393,4428349	1311
179	leveller.jpg	Leveller	livella	Tools	Attrezzi	0,11	2,63	6,07	6,29	1,19	2,99	1,14	2,15	1,33	4,01	1,25	2,56	1,19	1437	472,6301725	1437
180	lighthouse.jpg	Lighthouse	faro	Buildings	Edifici	0,77	1,41	8,98	4,4	1,52	2,93	1,12	2,33	1,09	2	1,2	2,52	1,26	1409	554,9068879	1409
181	lilac.jpg	Lilac	lilla	Flowers	Fiori	0,05	3,32	5,68	5,68	1,48	2,97	1,25	2,41	1,25	1,64	0,8	3,2	1,26	1365	501,4993087	NaN
182	lioness.jpg	Lioness	leonessa	Animals	Animali	0,6	1,36	6,42	3,05	1,27	3,08	1,09	2,44	1,37	1,2	0,52	4,21	0,9	1316	466,0246639	1132
183	liver.jpg	Liver	fegato	Body parts	Parti del corpo	0,47	2,35	9,52	5,44	1,38	2,39	1,2	2,49	1,24	1,61	1,05	3,22	1,43	1530	576,468691	1530
184	lobster.jpg	Lobster	aragosta	Marine creatures	Creature marine	0,59	2,09	7,19	5	1,26	3,41	1,13	2,44	1,18	2,08	1,25	3,56	1,11	1168	301,6364971	1168
185	ludo.jpg	Ludo	gioco da tavolo	Sports/Games	Sport/Giochi	0,15	2,95	5,93	3,8	1,43	4,24	0,98	3,37	1,18	4,6	0,74	3,77	1,17	1381	294,4624886	1381
186	lung.jpg	Lung	polmone	Body parts	Parti del corpo	0,26	2,87	8,59	4,98	1,44	2,67	1,2	2,93	1,33	1,3	0,75	3,46	1,39	1913	662,8885788	1913
187	lynx.jpg	Lynx	lince	Animals	Animali	0,48	2,59	6,18	5,21	1,49	3,69	1,07	1,81	1,01	1,25	0,49	3,05	1,41	1394	566,6011527	1394
188	machine_gun.jpg	Machine gun	mitragliatrice	Weapons	Armi	0,13	2,59	7,13	5,36	1,25	3,49	1,03	1,8	1,2	4,63	0,77	4,16	1,09	1322	407,6996443	1322
189	magpie.jpg	Magpie	gazza	Birds	Uccelli	0,15	3,21	6,95	5,22	1,53	3,34	0,92	2,29	1,18	1,26	0,58	3,55	1,35	1375	447,7272182	1042
190	manatee.jpg	Manatee	lamantino	Marine creatures	Creature marine	0,05	3,09	2,94	6,33	1,18	2,73	1,06	1,54	1,02	1,19	0,57	2,8	1,47	1086	322,4406922	1086
191	mango.jpg	Mango	mango	Fruits	Frutta	0,12	2,39	6,71	5,64	1,43	1,44	0,81	1,81	1,11	2,95	1,15	2,67	1,26	1589	537,0893566	1589
192	maracas.jpg	Maracas	maracas	Musical instruments	Strumenti musicali	0,79	1,14	5,48	4,4	1,62	2,84	0,92	2,29	1,21	4,74	0,52	2,78	1,19	1312	466,796175	1312
193	medal.jpg	Medal	medaglia	Jewellery	Gioielleria	0,07	3,25	9,84	4,42	1,14	3,55	1,03	3,2	1,15	2,64	1,14	2,91	1,25	1561	585,8693398	1319
194	melon.jpg	Melon	melone	Fruits	Frutta	0,09	2,81	7,42	3,79	1,43	2,49	1,03	3,46	1,12	3,58	1,19	3,56	1,15	2137	730,1584623	2137
195	mill.jpg	Mill	mulino	Buildings	Edifici	0,58	1,49	8,43	4,29	1,32	3	1,08	2,51	1,39	1,98	1,21	2	1,05	1130	299,3167779	1130
196	millefeuille.jpg	Millefeuille	millefoglie	Food	Alimenti	0,05	3,27	5,43	4,96	1,58	2,62	1,17	3,28	1,32	3,88	1,06	2,84	1,25	1324	346,6629487	NaN
197	moon.jpg	Moon	luna	Nature	Natura	0,84	0,8	10,51	1,76	0,91	1,67	0,89	4,53	1,03	1,03	0,16	3,76	1,21	836	240,7764289	836
198	mosquito.jpg	Mosquito	zanzara	Insects	Insetti	0,73	1,46	7,87	3,05	1,2	2,52	1,02	4,15	1,06	1,82	1,08	4,28	1,01	1181	416,9765698	1181
199	moth.jpg	Moth	tarma	Insects	Insetti	0,01	2,46	4,62	6,04	1,13	3,31	1,15	1,91	1,03	1,19	0,48	2,73	1,19	NaN	NaN	NaN
200	motorbike.jpg	Motorbike	moto	Vehicles	Veicoli	0,66	1,53	11,3	3,05	1,41	3,79	1,39	3,99	1,14	4,54	0,79	4,3	0,81	840	232,676094	840
201	mountain.jpg	Mountain	montagna	Nature	Natura	0,83	1,18	10,98	2,51	1,31	2,84	1,23	4,04	1,15	1,64	1,04	4,49	0,83	868	193,2159237	868
202	mouth.jpg	Mouth	bocca	Body parts	Parti del corpo	0,53	1	11,32	1,61	0,85	1,91	0,99	4,77	0,83	1,85	1,06	4,4	0,96	767	115,4706178	755
203	mussel.jpg	Mussel	cozza	Marine creatures	Creature marine	0,85	0,88	7,2	4,07	1,33	2,02	1,08	3,2	1,28	3,12	1,34	2,55	1,26	1550	463,2912786	1522
204	nail.jpg	Nail (tool)	chiodo	Tools	Attrezzi	0,9	0,67	8,43	3,27	1,41	1,32	0,61	3,23	1,34	3,72	1,13	3,62	1,22	1240	443,2046382	1166
205	narwhal.jpg	Narwhal	narvalo	Marine creatures	Creature marine	0,07	2,62	4,51	6,43	1,12	2,93	0,95	1,23	0,76	1,13	0,45	2,4	1,42	1328	571,0472058	1189
206	necklace.jpg	Necklace	collana	Jewellery	Gioielleria	0,94	0,45	9,76	2,57	1,14	2,37	0,84	4,22	1,03	3,22	1,14	4,66	0,67	880	252,4406087	848
207	nose.jpg	Nose	naso	Body parts	Parti del corpo	1	0	10,39	1,66	0,81	1,67	0,84	4,79	0,71	2,11	1,23	4,41	0,92	675	101,3806993	675
208	nut.jpg	Nut	dado	Tools	Attrezzi	0,09	1,63	7,91	5,35	1,5	2,05	1	2,47	1,2	3,92	1,02	2,87	1,28	1079	371,1558098	702
209	olive_tree.jpg	Olive tree	olivo	Trees	Alberi	0,04	2,63	7,88	4,31	1,51	3,11	1,11	2,97	1,29	1,73	0,89	3,77	1,11	1005	438,7149508	1469
210	onion.jpg	Onion	cipolla	Vegetables	Verdura	0,91	0,66	9,32	3,19	1,12	1,62	0,83	4,31	1,01	3,72	1,11	3,49	1,12	985	213,1224199	985
211	orange.jpg	Orange	arancia	Fruits	Frutta	0,94	0,39	8,6	2,12	0,88	1,49	0,76	4,39	0,98	3,74	1,27	4,56	0,79	924	307,2762588	924
212	orchid.jpg	Orchid	orchidea	Flowers	Fiori	0,28	2,53	6,17	5,42	1,29	3,33	1,07	2,85	1,27	1,81	1,01	3,85	1,17	1036	329,9797574	1062
213	ostrich.jpg	Ostrich	struzzo	Birds	Uccelli	0,87	0,98	7,41	3,99	1,54	3,38	1,04	2,27	1,17	1,22	0,47	2,51	1,21	1102	434,3686372	1102
214	owl.jpg	Owl	gufo	Birds	Uccelli	0,84	0,83	7,22	3,31	1,24	3,32	1,02	2,52	1,14	1,2	0,59	3,55	1,09	1108	458,6161858	998
215	oyster.jpg	Oyster	ostrica	Marine creatures	Creature marine	0,16	2,52	6,09	5,61	1,37	3,16	1,21	2,19	1,18	2,71	1,25	2,51	1,15	1310	70,71067812	1310
216	paella.jpg	Paella	paella	Food	Alimenti	0,83	1,23	6,1	6,09	1,14	4,12	1,01	2,97	1,21	3,68	1,04	3,07	1,15	1151	250,899437	1151
217	pagoda.jpg	Pagoda	pagoda	Buildings	Edifici	0,15	3,47	6,51	6,2	1,33	3,91	1,1	1,59	0,97	1,68	1,08	2,15	1,18	1446	361,0497458	1138
218	palace.jpg	Palace	palazzo	Buildings	Edifici	0,18	3,38	10,89	3,64	1,58	4,43	0,86	3,08	1,37	1,96	1,13	3,83	1,2	1462	132,9360749	1462
219	palm_tree.jpg	Palm tree	palma	Trees	Alberi	0,96	0,25	8,46	4	1,28	3,2	1,07	3,34	1,19	1,46	0,73	3,47	1,26	1108	437,6571805	1134
220	pansy.jpg	Pansy	viola del pensiero	Flowers	Fiori	0	3,31	2,2	6,49	1,31	2,82	1,01	1,65	1	1,56	0,77	2,82	1,45	970	378,3831172	NaN
221	paperclip.jpg	Paperclip	graffetta	Desk material	Cancelleria	0,74	1,4	4,92	4,55	1,32	1,45	0,72	4,28	0,93	4,24	0,97	3,62	1,1	1244	546,9320692	1244
222	paragliding.jpg	Paragliding	parapendio	Vehicles	Veicoli	0,11	2,31	6,74	5,52	1,27	3,01	1,18	1,97	1,01	3,77	1,25	1,55	0,96	1651	515,1412415	1216
223	partridge.jpg	Partridge	pernice	Birds	Uccelli	0,01	2,88	6,73	6,45	1,12	3,6	0,94	1,52	0,87	1,35	0,77	2,72	1,41	1387	604,3963457	1585
224	pasty.jpg	Pasty	panzerotto	Food	Alimenti	0,27	2,84	3,26	5,51	1,51	2,44	1,01	2,91	1,39	3,67	1,07	2,87	1,21	2388	502,52587	2388
225	peach.jpg	Peach	pesca	Fruits	Frutta	0,32	2,82	11,34	2,52	1,25	1,31	0,68	3,72	1,3	3,36	1,04	4,36	0,9	1379	347,8529383	1379
226	peanut.jpg	Peanut	arachide	Nuts	Frutta secca	0,59	1,79	5,33	4,33	1,35	2,05	0,94	3,65	1,16	3,72	1,08	4,23	1,05	1593	659,9741934	1468
227	pear.jpg	Pear	pera	Fruits	Frutta	1	0	7,82	1,95	0,84	1,79	0,82	4,48	0,81	3,79	1,09	4,55	0,73	771	134,6591606	771
228	peeler.jpg	Peeler	pelapatate	Kitchen udensiles	Utensili da cucina	0,36	2,46	4,26	5,41	1,33	2,51	0,95	3,07	1,27	4,67	0,72	3,03	1,27	1636	388,1285712	1689
229	pelican.jpg	Pelican	pellicano	Birds	Uccelli	0,5	2,34	5,54	4,87	1,38	3,5	1,09	1,93	1,12	1,21	0,58	2,76	1,13	1344	358,1507813	1344
230	pelvis.jpg	Pelvis	bacino	Body parts	Parti del corpo	0,37	3,51	10,39	5,63	1,31	3,15	1,08	2,9	1,4	1,24	0,68	3,11	1,36	1430	437,63516	1279
231	pen.jpg	Pen	penna	Desk material	Cancelleria	0,65	1,74	9,65	2,29	1,17	1,65	0,69	4,78	0,67	4,88	0,53	4,84	0,46	916	393,7013249	916
232	pencil_sharpener.jpg	Pencil sharpener	temperino	Desk material	Cancelleria	0,78	0,96	5,63	3,52	1,22	2,13	0,86	4,52	0,8	4,65	0,67	4,34	0,84	1036	451,9239334	1036
233	pencil.jpg	Pencil	matita	Desk material	Cancelleria	0,97	0,2	8,82	2,19	0,94	1,17	0,48	4,87	0,68	4,87	0,53	4,85	0,43	783	175,2934724	783
234	pendants.jpg	Pendant	orecchini	Jewellery	Gioielleria	0,61	1,91	7,5	3,15	1,27	1,87	0,84	4,27	1,18	3,93	1,13	4,36	0,86	990	331,3004537	990
235	penguin.jpg	Penguin	pinguino	Birds	Uccelli	0,97	0,2	7,34	2,85	1,24	3,25	1,1	2,43	1,29	1,23	0,63	2,61	1,39	890	151,9207351	890
236	pepper.jpg	Pepper	peperone	Vegetables	Verdura	0,82	0,75	7,42	3,43	1,46	1,74	0,8	3,93	1,2	3,22	1,34	4,09	0,92	1061	345,632422	1061
237	pheasant.jpg	Pheasant	fagiano	Birds	Uccelli	0,35	2,51	7,13	5,42	1,58	3,87	1,18	2,18	1,1	1,39	0,71	2,93	1,35	1524	557,576689	1455
238	piano.jpg	Piano	pianoforte	Musical instruments	Strumenti musicali	0,76	1,02	9,66	3,44	1,37	3,95	1,09	3,53	1,33	4,95	0,28	4,81	0,48	914	276,6882671	914
239	pie.jpg	Pie	torta	Food	Alimenti	0,16	2,8	9,37	2,51	1,29	2,34	1,09	3,99	0,99	3,93	1,19	3,72	1,08	1522	453,256366	1522
240	pigeon.jpg	Pigeon	piccione	Birds	Uccelli	0,88	0,73	7,5	3,2	1,47	2,93	1,15	4,16	1	1,21	0,62	4,11	0,92	1220	419,2296594	1229
241	pincers.jpg	Pincers	pinze	Tools	Attrezzi	0,08	1,9	7,79	4,74	1,48	2,36	0,9	2,94	1,19	4,67	0,78	4,22	0,97	1447	684,1947741	1447
242	pine_kernel.jpg	Pine kernel	pinolo	Nuts	Frutta secca	0,01	2,09	4,44	4,68	1,63	1,51	0,92	2,28	1,09	2,57	1,26	2,76	1,1	NaN	NaN	NaN
243	pine_tree.jpg	Pine tree	pino	Trees	Alberi	0,02	2,56	8,55	4,29	1,72	2,44	1,02	2,95	1,37	1,17	0,41	4,12	0,99	1111	439,8738746	1777
244	pipe.jpg	Pipe	seme	Nuts	Frutta secca	0,02	1,84	9,4	4,05	1,75	2,55	1,28	2,61	1,2	2,42	1,12	1,96	1,09	2145	509,5138206	2322
245	pistachio.jpg	Pistachio	pistacchio	Nuts	Frutta secca	0,72	1,57	7,25	3,94	1,34	2,11	0,92	3,52	1,2	3,76	1,22	3,98	1,02	1278	245,246521	1278
246	plane.jpg	Plane	aereo	Vehicles	Veicoli	0,78	1,08	10,93	2,81	1,3	3	1,21	4,04	0,91	2,52	1,44	4,21	0,94	886	200,8667086	886
247	platypus.jpg	Platypus	ornitorinco	Animals	Animali	0,44	2,15	5,49	5,84	1,33	3,17	1,11	1,63	1,04	1,13	0,34	2,06	1,27	1657	482,1486631	1657
248	pliers.jpg	Pliers	tenaglie	Tools	Attrezzi	0,06	2,92	5,73	5,16	1,36	1,87	0,73	2,49	1,16	4,72	0,55	3,59	1,11	1549	279,7862279	1549
249	pomegranate.jpg	Pomegranate	melagrana	Fruits	Frutta	0,06	1,33	5,53	4,38	1,59	2,01	0,91	3,07	1,33	3,5	1,4	2,89	1,25	1435	481,1080869	1435
250	pomfret.jpg	Pomfret	pampo	Marine creatures	Creature marine	0	2,5	0,69	6,55	1,28	2,93	1,06	1,11	0,47	1,74	1,13	2,26	1,49	1025	366,6918444	NaN
251	poppy.jpg	Poppy	papavero	Flowers	Fiori	0,8	1,16	7,21	3,64	1,42	2,16	0,96	3,19	1,28	1,8	0,85	3,99	1,1	1095	478,2035185	1152
252	pot.jpg	Pot	pentola	Kitchen udensiles	Utensili da cucina	0,93	0,48	8,93	2,89	1,12	1,91	0,86	4,68	0,65	4,11	0,94	4,68	0,68	943	274,474199	943
253	potato.jpg	Potato	patata	Vegetables	Verdura	0,99	0,1	8,24	2,32	0,95	1,55	0,84	4,44	0,99	3,53	1,21	3,87	1,08	851	207,3724729	851
254	praying_mantis.jpg	Praying mantis	mantide religiosa	Insects	Insetti	0,41	2,64	4,01	5,65	1,36	3,76	1,16	2,15	1,24	1,24	0,53	3,22	1,39	1251	399,9221652	1251
255	puddle.jpg	Puddle	pozzanghera	Nature	Natura	0,35	2,06	6,52	3,05	1,47	3,1	1,31	3,99	1	1,15	0,42	1,85	1,01	2832	NaN	2832
256	pumpkin.jpg	Pumpkin	zucca	Vegetables	Verdura	0,75	1,35	8,62	3,94	1,49	1,73	0,97	3,39	1,34	3,07	1,28	3,31	1,27	1246	375,2305856	1246
257	pyramid.jpg	Pyramid	piramide	Buildings	Edifici	0,91	0,57	8,7	4,09	1,31	2,45	1,18	2,64	1,49	1,59	0,97	1,81	1,15	1138	351,7694839	1138
258	quince.jpg	Quince	mela cotogna	Fruits	Frutta	0,01	2,46	4,13	5,47	1,75	1,56	0,79	2,32	1,29	3,08	1,21	3,05	1,35	1733	425,3452069	1733
259	racket.jpg	Racket	racchetta	Sports/Games	Sport/Giochi	0,66	1	6,68	3,75	1,15	2,47	0,89	3,33	1,35	4,78	0,71	4,04	1,06	891	257,1679878	891
260	raisin.jpg	Raisin	uva passa	Nuts	Frutta secca	0,08	3,17	6,39	5,13	1,4	2,49	1,17	2,4	1,21	2,76	1,17	3,56	1,27	1399	227,1482629	1318
261	raven.jpg	Raven	corvo	Birds	Uccelli	0,77	1,43	7,72	3,85	1,4	2,24	0,93	2,56	1,22	1,19	0,63	3,81	1,1	1099	300,3287813	1152
262	ray.jpg	Ray	razza	Marine creatures	Creature marine	0,33	2,68	10,54	5,69	1,37	3,23	0,86	1,72	0,99	1,25	0,52	2,8	1,39	1555	666,3788835	1451
263	razor-shell.jpg	Razor-shell	cannolicchio	Marine creatures	Creature marine	0,02	1,51	4,67	6,55	1,13	2,24	1,31	1,42	0,98	2,36	1,25	1,69	0,94	NaN	NaN	NaN
264	red_cabbage.jpg	Red cabbage	cavolo rosso	Vegetables	Verdura	0,01	2,73	4,23	5,8	1,54	2,22	1,28	1,73	1,02	2,98	1,42	2,29	1,39	2005	429,3902809	2071
265	redcurrant.jpg	Redcurrant	ribes	Fruits	Frutta	0,46	2,9	6,89	5,39	1,55	2,69	1,06	2,67	1,32	3,31	1,1	2,98	1,31	1689	549,9125404	1689
266	revolver.jpg	Revolver	rivoltella	Weapons	Armi	0	0,46	6,68	5,64	1,53	2,92	1	1,85	1,02	4,53	1,04	4,36	1,11	767	159,6036387	573
267	rhino.jpg	Rhino	rinoceronte	Animals	Animali	0,96	0,31	6,5	3,21	1,3	3,25	1,16	2,24	1,36	1,12	0,4	3,69	1,14	919	206,6215207	919
268	ring.jpg	Ring	anello	Jewellery	Gioielleria	1	0	10,04	3,13	1,35	2,58	1,02	4,2	1,04	4,38	1,07	4,61	0,83	833	161,3729889	833
269	rocking_chair.jpg	Rocking chair	sedia a dondolo	Furniture	Mobili	0,96	0,28	5,35	3,26	1,32	3,22	1,27	3,11	1,27	2,18	0,94	2,72	1,21	983	175,4401249	1009
270	rooster.jpg	Rooster	gallo	Birds	Uccelli	0,87	0,79	8,08	2,68	1,17	3,18	1,26	3,48	1,31	1,69	0,83	3,08	1,42	955	257,3795632	955
271	rose.jpg	Rose	rosa	Flowers	Fiori	0,96	0,25	10,6	2,62	1,06	2,95	1,25	4,22	0,96	2,13	1,09	4,75	0,69	846	212,7779328	846
272	rubber_stamp.jpg	Rubber stamp	timbro	Desk material	Cancelleria	0,8	1,29	9,54	4,3	1,33	2,49	0,86	2,43	1,18	4,56	0,82	2,04	1,15	1424	498,9287422	NaN
273	ruler.jpg	Ruler	righello	Desk material	Cancelleria	0,94	0,33	6,33	3,17	1,13	1,73	0,8	4,32	0,9	4,39	0,8	4,28	0,88	869	206,7409601	869
274	saucepan.jpg	Saucepan	casseruola	Kitchen udensiles	Utensili da cucina	0,03	0,72	8,26	5,35	1,72	1,88	0,72	3,45	1,4	4,01	0,91	3,69	1,09	1097	431,3865004	NaN
275	saxophone.jpg	Saxophone	sassofono	Musical instruments	Strumenti musicali	0,41	2,34	6,95	5,64	1,23	4,16	1,17	2,27	1,19	4,67	0,97	4,06	1,05	1452	568,1019083	1452
276	scooter.jpg	Scooter	monopattino	Vehicles	Veicoli	0,98	0,17	5,84	3,7	1,21	2,45	0,94	2,9	1,35	4,23	0,89	2,01	1,19	1129	399,5780914	1129
277	scorpion.jpg	Scorpion	scorpione	Insects	Insetti	0,9	0,64	7,48	4,1	1,27	3,44	1,08	2,32	1,31	1,15	0,55	2,9	1,18	1250	509,6459568	1250
278	screw.jpg	Screw	vite	Tools	Attrezzi	0,61	1,62	10,55	4,04	1,4	2,33	1,09	2,77	1,26	4,08	0,93	3,21	1,17	1245	417,7172304	1245
279	screwdriver.jpg	Screwdriver	cacciavite	Tools	Attrezzi	0,88	0,77	6,86	4,33	1,37	1,79	0,8	3,28	1,35	4,78	0,68	4,2	1,01	1123	509,9983954	1123
280	sea_ring.jpg	Seal ring	anello con sigillo	Jewellery	Gioielleria	0,01	0,89	1,61	5,48	1,68	2,33	1,02	1,77	1,14	4,11	1,24	2,56	1,41	841	177,546947	NaN
281	sea.jpg	Sea	mare	Nature	Natura	0,95	0,3	12,28	1,64	0,8	1,56	0,98	4,37	0,87	1,96	1,18	4,44	0,79	924	249,6991568	930
282	seagull.jpg	Seagull	gabbiano	Birds	Uccelli	0,89	0,7	7,89	3,51	1,45	2,99	1,08	3,16	1,29	1,16	0,4	3,6	1,1	1351	505,2205919	1269
283	set_square.jpg	Set square	squadra	Desk material	Cancelleria	0,89	0,49	11,88	4,8	1,24	1,68	0,76	3,16	1,27	4,43	0,79	3,43	1,12	NaN	NaN	NaN
284	shanty.jpg	Shanty	baracca	Buildings	Edifici	0,51	2,32	8,31	5,93	1,27	3,71	1,13	1,85	0,97	1,98	1,2	1,71	0,85	1958	381,7309105	NaN
285	shark.jpg	Shark	squalo	Marine creatures	Creature marine	0,54	2,11	8,2	3,38	1,44	2,73	0,92	2,44	1,34	1,1	0,3	4,43	0,86	1114	438,609641	1114
286	sharpening_steel.jpg	Sharpening steel	affilacoltelli	Kitchen udensiles	Utensili da cucina	0,01	3,5	0,69	6,04	1,28	1,84	0,81	1,85	1,16	4,37	1,02	2,1	1,08	1312	NaN	1312
287	shield.jpg	Shield	scudo	Weapons	Armi	0,88	0,8	9,27	3,85	1,47	3,49	1,23	2,32	1,32	3,87	1,18	3,02	1,25	878	200,3821883	878
288	ship.jpg	Ship	nave	Vehicles	Veicoli	0,03	2,12	10,63	2,84	1,29	3,48	1,02	3,08	1,31	3,41	1,19	3,21	1,17	1117	428,5666628	968
289	shirt.jpg	Shirt	camicia	Clothing	Abbigliamento	1	0	9,28	3,25	1,11	2,36	0,9	4,41	0,81	3,61	1,19	4,52	0,68	812	231,9097154	812
290	shoe.jpg	Shoe	scarpa	Clothing	Abbigliamento	0,83	1,07	8,33	1,84	1,05	2,09	0,89	4,74	0,8	3,32	1,29	4,26	0,83	767	208,897873	767
291	showel.jpg	Shovel	pala	Tools	Attrezzi	0,49	2,02	8,25	3,48	1,27	2,01	0,78	2,89	1,33	4,57	0,77	3,79	1,09	1085	384,2635477	980
292	silo.jpg	Silo	silo	Buildings	Edifici	0,01	2,26	5,01	6,24	1,1	2,25	0,99	1,85	1,12	1,91	1,14	1,93	1	1418	234,2083901	1418
293	skate.jpg	Skate	pattino	Sports/Games	Sport/Giochi	0,43	2,11	5,78	3,46	1,22	3,2	1,17	2,9	1,26	2,44	1,25	3,04	1,16	1109	364,6512589	1070
294	skateboard.jpg	Skateboard	skateboard	Vehicles	Veicoli	0,93	0,37	6,47	4,79	1,4	1,86	0,87	2,88	1,3	2,44	1,18	1,75	1,1	855	271,5367154	855
295	ski.jpg	Ski	sci	Sports/Games	Sport/Giochi	1	0	9,96	3,52	1,33	2,04	0,88	2,91	1,35	2,41	1,07	3,51	1,11	985	279,4370391	985
296	skirt.jpg	Skirt	gonna	Clothing	Abbigliamento	0,96	0,31	8,54	2,43	1,08	1,28	0,53	3,95	1,24	3,27	1,11	4,33	0,81	917	241,0981274	917
297	skittle.jpg	Skittle	birillo	Sports/Games	Sport/Giochi	0,96	0,28	5,24	4,14	1,42	1,88	0,85	3,08	1,36	2,52	1,35	3,29	1,16	1009	352,9942657	1006
298	skull.jpg	Skull	cranio	Body parts	Parti del corpo	0,17	0,84	8,59	4,59	1,37	2,96	1,27	3,12	1,44	1,48	0,81	3,81	1,2	964	258,7700757	1094
299	skyscraper.jpg	Skyscraper	grattacielo	Buildings	Edifici	0,88	0,58	7,92	4,21	1,27	3,49	1,13	3,18	1,25	1,84	1,25	4,49	0,78	1150	317,7011021	1165
300	slingshot.jpg	Slingshot	fionda	Weapons	Armi	0,84	0,92	6,92	3,71	1,32	2,83	0,92	2,21	1,2	4,72	0,56	2,12	1,13	1039	266,3026607	1039
301	small_saucepan.jpg	Small saucepan	pentolino	Kitchen udensiles	Utensili da cucina	0,22	1,79	6,93	3,75	1,33	1,94	0,93	4,44	0,87	4,39	0,87	4,31	0,86	1098	341,8016818	1098
302	snake.jpg	Snake	serpente	Animals	Animali	0,89	0,71	9,04	2,85	1,19	2,49	1,11	2,74	1,44	1,36	0,74	3,8	1,15	827	249,4806898	827
303	soccer_ball.jpg	Soccer ball	pallone da calcio	Sports/Games	Sport/Giochi	0,32	1,25	4,91	2,24	1,17	2,01	0,98	3,71	1,33	2,53	1,07	4,72	0,63	870	176,6826188	879
304	socks.jpg	Socks	calzini	Clothing	Abbigliamento	0,58	1,87	7,48	2,31	0,98	1,48	0,78	4,79	0,73	3,8	1,22	3,94	1,11	854	194,7819561	879
305	sofa.jpg	Sofa	sof�	Furniture	Mobili	0	0,1	6,24	3,53	1,55	2,47	1,09	4,64	0,88	2,19	1,05	4,16	0,87	800	226,2206131	NaN
306	sparrow.jpg	Sparrow	passero	Birds	Uccelli	0,41	2,51	7,13	3,57	1,44	3,32	1,03	3,51	1,21	1,28	0,65	4,52	0,76	1088	372,152405	1006
307	sperm_whale.jpg	Sperm whale	capodoglio	Marine creatures	Creature marine	0,08	1,92	5,27	5,81	1,47	2,4	0,94	1,44	0,81	1,16	0,52	3,24	1,5	1497	588,7014408	NaN
308	spider.jpg	Spider	ragno	Insects	Insetti	0,68	1,11	8,49	2,68	1,16	2,33	0,99	3,07	1,32	1,24	0,54	4,23	1,1	844	173,4360476	844
309	spinach.jpg	Spinach	spinaci	Vegetables	Verdura	0,37	3,07	8,07	3,67	1,52	2,25	0,99	3,41	1,16	3,12	1,09	3,93	0,99	1355	304,3854348	1355
310	spinning_top.jpg	Spinning top	trottola	Sports/Games	Sport/Giochi	0,71	1,52	6,74	3,32	1,52	2,46	0,91	2,32	1,21	4,15	1,09	2,24	1,11	1300	422,6776488	1300
311	square.jpg	Square ruler	squadra	Desk material	Cancelleria	0,91	0,6	11,88	4,61	1,25	1,89	1,06	3,65	1,08	4,52	0,93	3,6	1,13	NaN	NaN	NaN
312	stapler.jpg	Stapler	pinzatrice	Desk material	Cancelleria	0	1,65	3,47	5,65	1,22	3,68	1,16	2,28	1,24	4,44	0,89	2,53	1,19	NaN	NaN	NaN
313	starfish.jpg	Starfish	stella marina	Marine creatures	Creature marine	1	0	5,08	3,52	1,35	2,85	1,15	2,81	1,42	1,45	0,84	3,94	1,19	867	217,1428608	867
314	steak.jpg	Steak	bistecca	Food	Alimenti	0,37	2,61	7,54	3,16	1,49	3,11	1,4	4,19	1,12	3,57	1,1	4,16	0,94	1593	632,0052982	1637
315	stone.jpg	Stone	pietra	Nature	Natura	0,18	2,77	10,82	3,08	1,52	2,34	1,22	3,47	1,34	2,06	1,09	2,85	1,26	2006	426,6190338	2006
316	stool.jpg	Stool	sgabello	Furniture	Mobili	0,95	0,34	7,38	3,73	1,27	2,04	0,85	4,19	0,88	2,52	1,13	3,31	1,17	1021	295,3818125	1021
317	strainer.jpg	Strainer	colino	Kitchen udensiles	Utensili da cucina	0,24	2,95	6,48	5,2	1,48	2,44	0,95	3,55	1,13	4,31	0,77	3,36	1,18	1317	455,642807	1297
318	strawberry.jpg	Strawberry	fragola	Fruits	Frutta	1	0	7,57	2,23	1,02	2,17	1,06	4,43	0,89	3,17	1,26	4,63	0,62	806	186,1292329	806
319	sun.jpg	Sun	sole	Nature	Natura	0,96	0,26	11,92	1,51	0,91	1,96	1,08	4,91	0,32	1,11	0,44	4,15	1,11	1000	269,9823234	1000
320	sunflower.jpg	Sunflower	girasole	Flowers	Fiori	1	0	7,6	3,15	1,45	2,52	0,97	3,83	1,25	1,79	1,02	4,45	0,74	980	249,5792112	980
321	sword.jpg	Sword	spada	Weapons	Armi	0,95	0,34	10,25	2,99	1,19	1,71	0,78	2,51	1,44	4,52	0,95	4,07	1,01	748	149,9898116	748
322	table_football.jpg	Table football	calcio balilla	Sports/Games	Sport/Giochi	0,23	2,42	5,21	4,67	1,43	3,84	1,15	3,36	1,33	4,91	0,5	3,61	1,06	1377	597,6685538	2110
323	table.jpg	Table	tavolo	Furniture	Mobili	0,89	0,71	11,07	1,87	0,99	1,77	0,86	4,73	0,74	2,3	1,17	4,66	0,71	830	240,5866088	830
324	tambourine.jpg	Tambourine	tamburello	Musical instruments	Strumenti musicali	0,52	2,36	6,39	3,39	1,49	3,52	1,18	2,46	1,34	4,67	0,69	2,62	1,3	1276	373,2153946	1276
325	tapir.jpg	Tapir	tapiro	Animals	Animali	0,28	2,65	6,09	5,59	1,42	2,95	0,95	1,51	0,82	1,11	0,31	2	1,28	1295	408,8413361	1295
326	teapot.jpg	Teapot	teiera	Kitchen udensiles	Utensili da cucina	0,84	0,9	5,91	4,8	1,45	2,82	1,05	3,54	1,14	4,21	0,96	3,62	1,09	1280	518,0925351	1280
327	termite.jpg	Termite	termite	Insects	Insetti	0,01	2,62	4,36	6,11	1,15	2,84	1,15	1,6	0,88	1,28	0,61	2,84	1,45	1203	NaN	1203
328	tie_clip.jpg	Tie clip	fermacravatta	Jewellery	Gioielleria	0,09	2,45	2,71	6,08	1,29	2,63	1,04	1,67	0,92	3,67	1,13	2,08	1,18	1505	533,9204114	NaN
329	tiger.jpg	Tiger	tigre	Animals	Animali	0,97	0,2	8,67	2,57	1,07	3,4	1,08	2,6	1,52	1,21	0,62	4,48	0,81	1032	424,2828491	1032
330	toe.jpg	Nail (bodypart)	unghia	Body parts	Parti del corpo	0,89	0,62	7,58	2,36	0,92	2,28	1,08	4,84	0,53	3,69	1,41	3,39	1,46	1054	226,2097117	1054
331	tomato.jpg	Tomato	pomodoro	Vegetables	Verdura	1	0	9,36	2,39	0,95	1,45	0,75	4,65	0,88	3,85	1,02	4,48	0,95	881	242,9483512	881
332	tongue.jpg	Tongue	lingua	Body parts	Parti del corpo	0,88	0,7	12,27	2,04	1,31	2,44	1,19	4,7	0,75	1,38	0,8	3,55	1,22	981	322,3062125	981
333	toucan.jpg	Toucan	tucano	Birds	Uccelli	0,46	2,47	4,73	5,26	1,48	3,35	1,01	1,85	1,15	1,21	0,54	3,21	1,33	1200	401,909783	1200
334	tower.jpg	Tower	torre	Buildings	Edifici	0,88	0,89	9,92	3,3	1,16	3,4	1,22	2,91	1,29	1,6	0,98	2,93	1,23	1260	451,1038318	1260
335	tractor.jpg	Tractor	trattore	Vehicles	Veicoli	1	0	7,59	2,91	1,41	3,87	1,3	3,29	1,3	4,1	1,13	3,04	1,17	824	200,9203137	824
336	train.jpg	Train	treno	Vehicles	Veicoli	0,95	0,38	10,77	2,97	1,55	3,52	1,17	4,25	1,19	2,81	1,27	4,17	0,81	1029	286,1526764	1029
337	trousers.jpg	Trousers	pantaloni	Clothing	Abbigliamento	0,95	0,38	9,41	1,88	1,06	1,6	0,73	4,84	0,55	3,46	1,22	4,82	0,42	815	196,2429356	815
338	trowel.jpg	Trowel	cazzuola	Tools	Attrezzi	0,07	2,83	5,79	6,05	1,26	2,32	0,97	1,64	0,91	4,52	1,03	2,97	1,25	1881	405,1282414	2124
339	trumpet.jpg	Trumpet	tromba	Musical instruments	Strumenti musicali	0,96	0,28	8,84	3,89	1,27	3,48	1,23	2,76	1,3	4,8	0,49	4,47	0,68	991	398,6696132	1069
340	tuba.jpg	Tuba	tuba	Musical instruments	Strumenti musicali	0,04	2,2	6,79	5,91	1,33	3,55	1,18	2,06	1,11	4,49	1	3,79	1,33	1191	607,7073754	NaN
341	tulip.jpg	Tulip	tulipano	Flowers	Fiori	0,72	1,39	6,38	3,84	1,39	1,96	0,76	3	1,14	1,95	0,85	4,24	0,9	1081	341,641151	1157
342	turnip.jpg	Turnip	rapa	Vegetables	Verdura	0	0,89	6,83	5,49	1,44	2,29	1,25	1,57	1,07	2,7	1,5	2,18	1,25	NaN	NaN	NaN
343	turtle.jpg	Turtle	tartaruga	Animals	Animali	0,92	0,56	8,34	2,89	1,19	3,09	1,25	3,25	1,36	1,56	0,84	3,99	1,03	917	419,3439722	917
344	undershirt.jpg	Undershirt	canottiera	Clothing	Abbigliamento	0,79	0,86	6,89	2,55	1,03	1,23	0,42	4,31	1,04	3,21	1,12	3,68	1,02	1041	311,0095493	1002
345	van.jpg	Van	furgone	Vehicles	Veicoli	0,74	1,38	8,49	3,91	1,13	3,2	1,2	3,86	1,17	4,34	1,17	4,13	1,06	1140	474,8263552	933
346	vertebra.jpg	Vertebra	vertebra	Body parts	Parti del corpo	0,08	1,38	6,4	6,12	1,15	2,32	1,1	2,32	1,39	1,49	0,84	2,53	1,42	2120	311,0205652	2120
347	violin.jpg	Violin	violino	Musical instruments	Strumenti musicali	0,85	0,86	9,17	3,93	1,24	3,52	1,17	3,2	1,21	4,84	0,58	4,4	0,84	1022	364,504522	1022
348	volcano.jpg	Volcano	vulcano	Nature	Natura	0,97	0,18	8,64	3,51	1,35	2,37	1,04	2,79	1,44	1,05	0,23	3,75	1,15	982	207,5567541	982
349	walnut.jpg	Walnut	noce	Nuts	Frutta secca	1	0	8,84	3,2	1,28	2	0,94	4,15	1,01	3,69	1,1	4,47	0,78	1002	223,370654	1002
350	wardrobe.jpg	Wardrobe	armadio	Furniture	Mobili	0,95	0,41	8,88	2,81	1,01	1,89	0,76	4,6	0,97	3,48	1,13	4,72	0,48	1168	444,5588282	1168
351	wasp.jpg	Wasp	vespa	Insects	Insetti	0,46	1,16	7,37	3,18	1,28	3,43	1,04	3,5	1,11	1,37	0,84	4,16	0,88	1178	370,7288745	1178
352	waterfall.jpg	Waterfall	cascata	Nature	Natura	0,8	0,79	8,77	3,84	1,17	3,89	1,28	2,65	1,22	1,15	0,57	4,12	0,91	1048	319,3579845	1048
353	watermelon.jpg	Watermelon	anguria	Fruits	Frutta	0,87	0,57	6,86	3	1,22	1,69	0,79	4,01	1,07	3,41	1,07	3,97	1,03	850	185,5555962	858
354	wave.jpg	Wave	onda	Nature	Natura	0,44	2,43	10,9	2,63	1,31	2,99	1,13	3,71	1,16	1,35	0,81	3,61	1,19	1006	178,33119	1006
355	whale.jpg	Whale	balena	Marine creatures	Creature marine	0,33	2,05	8,16	3,52	1,42	2,74	0,98	2,34	1,33	1,17	0,54	4,09	1,07	1341	337,4583719	1341
356	willow.jpg	Willow	salice	Trees	Alberi	0,35	2,16	7,03	4,4	1,36	2,93	1,14	2,84	1,29	1,33	0,58	3,84	1,09	1173	394,6125181	1379
357	zebra.jpg	Zebra	zebra	Animals	Animali	0,99	0,1	6,52	3,01	1,36	3,21	1,2	2,65	1,43	1,16	0,4	3,71	1,12	808	149,4120199	808
