# Supplementary material for: Italian norms and naming latencies for 357 high quality color images
Source: PLoS One. 2019 Feb 22;14(2):e0209524. doi: 10.1371/journal.pone.0209524 (PMC6386297; doi:10.1371/journal.pone.0209524)
Supplement: S2 Data — (CSV) [file pone.0209524.s006.csv]

Participant	ENGLISH_CORR	ITA_CORR	RT	AGR	H	FREQ	ACQ	COM	FAM	MAN	TIP
1	Plane	aereo	695	0,78	1,08	10,93	2,81	3	4,04	2,52	4,21
1	Ring	anello	706,5	1	0	10,04	3,13	2,58	4,2	4,38	4,61		RT	Reaction time in ms
1	Seal ring	anello con sigillo	693	0,01	0,89	1,61	5,48	2,33	1,77	4,11	2,56		AGR	Percetange of name agreement
1	Wardrobe	armadio	1216	0,95	0,41	8,88	2,81	1,89	4,6	3,48	4,72		H	H statistic on name agreement
1	Armour	armatura	802	0,89	0,81	8,69	4,17	3,6	2,28	3,3	2,98		FREQ	Lexical frequency (natural logarithm)
1	Asparagus	asparago	1162	0,78	1,42	6,17	4,74	2	3,1	3,16	3,05		ACQ	Age of acquisition
1	Bus	autobus	683	0,27	1,9	10,44	3,55	2,76	4,45	3,06	3,98		COM	Visual complexity
1	Doll	bambola	685	1	0	8,19	1,61	3,27	3,56	3,85	3,85		FAM	Familiarity
1	Banana	banana	715	1	0	8,15	1,91	1,37	4,47	3,68	4,59		MAN	Manipulability
1	Boat	barca	703	0,8	1,25	10,72	2,69	2,65	3,2	3,49	2,71		TIP	Typicality
1	Boomerang	boomerang	1089	0,66	1,9	7,84	4,57	1,87	2,21	4,49	1,66
1	Arm	braccio	698	0,74	1,11	10,71	1,8	1,61	4,87	2,84	4,62
1	Screwdriver	cacciavite	728	0,88	0,77	6,86	4,33	1,79	3,28	4,78	4,2
1	Socks	calzini	699	0,58	1,87	7,48	2,31	1,48	4,79	3,8	3,94
1	Shirt	camicia	773,3	1	0	9,28	3,25	2,36	4,41	3,61	4,52
1	Kangaroo	canguro	729	1	0	6,79	3,4	2,89	2,48	1,23	3,46
1	Cap	cappello	656	0,46	2,25	9,48	2,15	1,77	3,88	2,9	3,33
1	Artichoke	carciofo	1436	0,93	0,53	7,14	4,27	2,64	3,67	3,59	3,71
1	Carrot	carota	1142	0,99	0,09	8,22	2,47	1,58	4,47	3,62	4,36
1	Cart	carro	874	0,33	2,07	9,46	3,87	3,66	2,6	3,4	2,33
1	House	casa	825	0,83	1,21	13,23	1,61	2,85	4,9	2,41	4,78
1	Cathedral	cattedrale	721	0,45	2,26	9,15	5,28	4,39	3,21	1,82	3,24
1	Horse	cavallo	843	0,99	0,09	10,78	2,25	3,31	3,51	2,66	4,67
1	Caviar	caviale	1684,7	0,41	2,48	6,99	5,89	2,65	1,68	2,55	2,17
1	Brain	cervello	646	0,85	0,75	10,84	3,82	2,7	4,26	1,5	4
1	Guitar	chitarra	839,4	0,76	1,02	10,34	3,1	2,84	3,88	4,95	4,83
1	Onion	cipolla	1175	0,91	0,66	9,32	3,19	1,62	4,31	3,72	3,49
1	Ladybird	coccinella	1519	1	0	5,79	2,76	2,55	3,82	1,36	4,09
1	Crocodile	coccodrillo	801	0,88	0,53	7,77	2,95	3,27	2,43	1,15	3,38
1	Necklace	collana	1208	0,94	0,45	9,76	2,57	2,37	4,22	3,22	4,66
1	Compasses	compasso	944,5	0,98	0,18	7,01	4,89	2,49	3,26	4,84	3,36
1	Jump rope	corda per saltare	781,8	0,49	1,57	2,71	3,24	2,59	3,12	4,7	3,07
1	Skull	cranio	735	0,17	0,84	8,59	4,59	2,96	3,12	1,48	3,81
1	Dice	dado	688	0,99	0,1	7,91	2,48	1,81	3,69	4,53	3,33
1	Dolphin	delfino	789	0,95	0,35	8,06	3,04	2,3	2,93	1,32	4,43
1	Diamond	diamante	758	0,73	1,57	8,45	4,25	2,55	2,87	2,05	4,44
1	Finger	dito	652,2	0,26	1,4	10	1,65	2	4,84	4,15	4,2
1	Couch	divano	689	0,36	3,07	9,11	3,42	3,08	4,2	2,01	3,89
1	Elephant	elefante	628	0,99	0,09	8,4	2,46	3	2,8	1,38	4,41
1	Helmet	elmo	879	0,27	2,58	7,73	4,5	2,05	2,09	2,61	2,26
1	Butterfly	farfalla	690,5	0,99	0,09	8,67	2,31	2,51	3,92	1,41	4,14
1	Accordion	fisarmonica	1201,4	0,89	0,61	8,04	4,56	3,51	2,7	4,96	3,43
1	Flute	flauto	830,2	0,89	0,49	8,58	4,14	1,81	3,38	4,74	4,13
1	Fork	forchetta	591,2	1	0	8,18	1,92	1,82	4,93	4,82	4,75
1	Cheese	formaggio	1112,5	0,63	2,05	9,71	2,92	2,31	4,32	3,64	3,89
1	Strawberry	fragola	903,3	1	0	7,57	2,23	2,17	4,43	3,17	4,63
1	Arrow	freccia	1939	0,96	0,31	9,21	3,04	1,37	2,41	4,11	2,91
1	Hen	gallina	701	0,91	0,53	8,48	2,39	3,18	3,66	1,91	3,06
1	Leg	gamba	1084	0,96	0,31	9,76	1,77	2,33	4,71	1,89	4,69
1	Cat	gatto	686,8	0,96	0,28	10,01	1,7	3,01	4,48	2,2	4,82
1	Ice	ghiaccio	1127	0,2	1,95	10,05	3,16	2,76	3,04	1,53	3,32
1	Ludo	gioco da tavolo	1074,8	0,15	2,95	5,93	3,8	4,24	3,37	4,6	3,77
1	Giraffe	giraffa	1020,4	1	0	6,67	2,65	3,09	2,78	1,15	3,88
1	Eraser	gomma	1311,4	0,51	2,08	9,72	2,52	1,74	4,46	4,55	4,59
1	Glove	guanto	629,6	0,78	1,06	7,87	2,82	1,88	4,12	4,68	3,09
1	Owl	gufo	871,3	0,84	0,83	7,22	3,31	3,32	2,52	1,2	3,55
1	Island	isola	841	0,91	0,6	11,39	3,12	2,66	3,46	1,16	3,22
1	Kiwi fruit	kiwi	893,5	0,98	0,18	7,28	3,49	1,86	4,06	3,72	3,84
1	Lamp	lampada	794	0,81	0,94	8,88	2,87	2,6	4,25	3,48	3,44
1	Lioness	leonessa	1531	0,6	1,36	6,42	3,05	3,08	2,44	1,2	4,21
1	Bed	letto	794	0,9	0,63	12,13	1,65	2,35	4,9	2,57	4,12
1	Lemon	limone	1101	1	0	9,5	2,2	1,34	4,39	3,35	4,02
1	Tongue	lingua	857	0,88	0,7	12,27	2,04	2,44	4,7	1,38	3,55
1	Moon	luna	724	0,84	0,8	10,51	1,76	1,67	4,53	1,03	3,76
1	Hand	mano	625,8	0,91	0,54	12,55	1,42	2,49	4,85	4,26	4,65
1	Maracas	maracas	987	0,79	1,14	5,48	4,4	2,84	2,29	4,74	2,78
1	Sea	mare	639	0,95	0,3	12,28	1,64	1,56	4,37	1,96	4,44
1	Hammer	martello	1230	0,98	0,17	8,72	3,12	1,87	3,41	4,56	4,57
1	Pencil	matita	931,5	0,97	0,2	8,82	2,19	1,17	4,87	4,87	4,85
1	Apple	mela	725	0,96	0,26	8,94	1,91	1,53	4,68	3,94	4,78
1	Eggplant	melanzana	1029	0,97	0,2	6,82	3,19	1,48	4,15	3,31	4,01
1	Scooter	monopattino	1969	0,98	0,17	5,84	3,7	2,45	2,9	4,23	2,01
1	Mountain	montagna	663	0,83	1,18	10,98	2,51	2,84	4,04	1,64	4,49
1	Motorbike	moto	519	0,66	1,53	11,3	3,05	3,79	3,99	4,54	4,3
1	Nose	naso	620	1	0	10,39	1,66	1,67	4,79	2,11	4,41
1	Ship	nave	712,3	0,03	2,12	10,63	2,84	3,48	3,08	3,41	3,21
1	Hazelnut	nocciola	697,1	0,42	2,66	7,4	3,61	1,76	3,54	3,38	4,01
1	Walnut	noce	821	1	0	8,84	3,2	2	4,15	3,69	4,47
1	Cloud	nuvola	614	0,92	0,45	8,74	1,88	2,05	4,61	1,07	3,89
1	Eye	occhio	531	0,99	0,09	11,23	1,66	3,12	4,88	1,87	4,48
1	Wave	onda	854	0,44	2,43	10,9	2,63	2,99	3,71	1,35	3,61
1	Pendant	orecchini	1122	0,61	1,91	7,5	3,15	1,87	4,27	3,93	4,36
1	Ear	orecchio	660	0,99	0,1	9,77	1,73	2,4	4,57	1,72	4,45
1	Bone	osso	763	0,93	0,41	9,13	2,85	1,35	3,25	1,66	3,44
1	Frying pan	padella	644,8	0,83	0,85	9,02	3,35	1,83	4,59	4,28	4,7
1	Shovel	pala	1130	0,49	2,02	8,25	3,48	2,01	2,89	4,57	3,79
1	Ball	palla	711,9	0,8	0,86	10,55	1,48	2,61	4,21	4,13	4,53
1	Soccer ball	pallone da calcio	646,8	0,32	1,25	4,91	2,24	2,01	3,71	2,53	4,72
1	Trousers	pantaloni	550	0,95	0,38	9,41	1,88	1,6	4,84	3,46	4,82
1	Potato	patata	1009	0,99	0,1	8,24	2,32	1,55	4,44	3,53	3,87
1	Pelican	pellicano	1951	0,5	2,34	5,54	4,87	3,5	1,93	1,21	2,76
1	Pen	penna	598	0,65	1,74	9,65	2,29	1,65	4,78	4,88	4,84
1	Fountain pen	penna stilografica	723	0,54	2,13	5,19	4,39	2,33	3,13	4,9	3,44
1	Pot	pentola	653	0,93	0,48	8,93	2,89	1,91	4,68	4,11	4,68
1	Small saucepan	pentolino	762	0,22	1,79	6,93	3,75	1,94	4,44	4,39	4,31
1	Pear	pera	779	1	0	7,82	1,95	1,79	4,48	3,79	4,55
1	Flat peach	pesca tabacchiera	1192	0,04	2,21	0	4,89	2,04	2,76	3,38	2,98
1	Piano	pianoforte	665,7	0,76	1,02	9,66	3,44	3,95	3,53	4,95	4,81
1	Pigeon	piccione	1728	0,88	0,73	7,5	3,2	2,93	4,16	1,21	4,11
1	Foot	piede	579,9	0,99	0,1	10,47	1,59	2,33	4,71	1,79	4,64
1	Penguin	pinguino	843	0,97	0,2	7,34	2,85	3,25	2,43	1,23	2,61
1	Bat	pipistrello	934	0,99	0,09	7,33	3,58	3,22	2,79	1,21	3,14
1	Pyramid	piramide	966	0,91	0,57	8,7	4,09	2,45	2,64	1,59	1,81
1	Gun	pistola	673	0,87	0,86	9,71	3,86	2,67	2,47	4,72	4,73
1	Tomato	pomodoro	624	1	0	9,36	2,39	1,45	4,65	3,85	4,48
1	Racket	racchetta	677,5	0,66	1	6,68	3,75	2,47	3,33	4,78	4,04
1	Spider	ragno	1028	0,68	1,11	8,49	2,68	2,33	3,07	1,24	4,23
1	Ruler	righello	724,1	0,94	0,33	6,33	3,17	1,73	4,32	4,39	4,28
1	Rhino	rinoceronte	679	0,96	0,31	6,5	3,21	3,25	2,24	1,12	3,69
1	Revolver	rivoltella	572,7	0	0,46	6,68	5,64	2,92	1,85	4,53	4,36
1	Rose	rosa	942	0,96	0,25	10,6	2,62	2,95	4,22	2,13	4,75
1	Chess	scacchi	678,8	0,35	1,49	9,17	3,89	3,66	3,26	4,67	3,12
1	Beetle	scarabeo	824	0,44	2,11	6,29	4,87	2,67	2,17	1,33	3,79
1	Shoe	scarpa	618	0,83	1,07	8,33	1,84	2,09	4,74	3,32	4,26
1	Ski	sci	943,4	1	0	9,96	3,52	2,04	2,91	2,41	3,51
1	Shield	scudo	713,4	0,88	0,8	9,27	3,85	3,49	2,32	3,87	3,02
1	Chair	sedia	639	0,96	0,28	9,79	1,77	2,01	4,79	2,32	4,44
1	Snake	serpente	629,5	0,89	0,71	9,04	2,85	2,49	2,74	1,36	3,8
1	Skateboard	skateboard	796,5	0,93	0,37	6,47	4,79	1,86	2,88	2,44	1,75
1	Sun	sole	763	0,96	0,26	11,92	1,51	1,96	4,91	1,11	4,15
1	Sword	spada	735	0,95	0,34	10,25	2,99	1,71	2,51	4,52	4,07
1	Starfish	stella marina	1381,7	1	0	5,08	3,52	2,85	2,81	1,45	3,94
1	Drum	tamburo	912	0,87	0,89	8,37	2,99	3	3,03	4,79	4,07
1	Turtle	tartaruga	911,2	0,92	0,56	8,34	2,89	3,09	3,25	1,56	3,99
1	Table	tavolo	639,3	0,89	0,71	11,07	1,87	1,77	4,73	2,3	4,66
1	Pencil sharpener	temperino	2420	0,78	0,96	5,63	3,52	2,13	4,52	4,65	4,34
1	Tiger	tigre	1668,9	0,97	0,2	8,67	2,57	3,4	2,6	1,21	4,48
1	Rubber stamp	timbro	1364,4	0,8	1,29	9,54	4,3	2,49	2,43	4,56	2,04
1	Tower	torre	973,4	0,88	0,89	9,92	3,3	3,4	2,91	1,6	2,93
1	Tractor	trattore	623,1	1	0	7,59	2,91	3,87	3,29	4,1	3,04
1	Train	treno	849,5	0,95	0,38	10,77	2,97	3,52	4,25	2,81	4,17
1	Bugle	tromba	697,8	0,8	1,12	8,84	4,06	2,26	2,59	4,2	4,16
1	Trumpet	tromba	686	0,96	0,28	8,84	3,89	3,48	2,76	4,8	4,47
1	Spinning top	trottola	1591	0,71	1,52	6,74	3,32	2,46	2,32	4,15	2,24
1	Nail (bodypart)	unghia	910	0,89	0,62	7,58	2,36	2,28	4,84	3,69	3,39
1	Raisin	uva passa	1140	0,08	3,17	6,39	5,13	2,49	2,4	2,76	3,56
1	Violin	violino	835,9	0,85	0,86	9,17	3,93	3,52	3,2	4,84	4,4
1	Screw	vite	734,5	0,61	1,62	10,55	4,04	2,33	2,77	4,08	3,21
1	Volcano	vulcano	1024,1	0,97	0,18	8,64	3,51	2,37	2,79	1,05	3,75
1	Zebra	zebra	770,6	0,99	0,1	6,52	3,01	3,21	2,65	1,16	3,71
1	Clog	zoccolo	1604,1	0,39	1,82	7,82	5,16	3,07	1,85	2,04	1,69
1	Pumpkin	zucca	1470,6	0,75	1,35	8,62	3,94	1,73	3,39	3,07	3,31
2	Fir	abete	1221	0,42	1,93	7,88	3,99	2,82	3,68	1,69	4,55
2	Bathrobe	accappatoio	1052,9	1	0	6,54	3,28	1,99	4,63	3,67	2,73
2	Anchovy	acciughe	1252	0,36	2,47	8,09	5,15	2,39	2,75	2,67	2,6
2	Plane	aereo	678	0,78	1,08	10,93	2,81	3	4,04	2,52	4,21
2	Duck	anatra	818	0,64	1,73	7,66	3,27	3,56	3,26	1,36	3,42
2	Ring	anello	867,1	1	0	10,04	3,13	2,58	4,2	4,38	4,61
2	Seal ring	anello con sigillo	888	0,01	0,89	1,61	5,48	2,33	1,77	4,11	2,56
2	Eel	anguilla	1310	0,41	2,54	7,39	4,69	1,49	1,89	1,32	2,83
2	Watermelon	anguria	784	0,87	0,57	6,86	3	1,69	4,01	3,41	3,97
2	Bee	ape	934	0,54	2,23	8,23	2,33	3,22	3,79	1,35	4,29
2	Peanut	arachide	1778	0,59	1,79	5,33	4,33	2,05	3,65	3,72	4,23
2	Lobster	aragosta	835	0,59	2,09	7,19	5	3,41	2,44	2,08	3,56
2	Orange	arancia	723	0,94	0,39	8,6	2,12	1,49	4,39	3,74	4,56
2	Bow	arco	811,2	0,99	0,1	11,06	3,13	1,57	2,52	4,57	2,83
2	Armadillo	armadillo	1104	0,36	2,76	5,03	5,96	3,51	1,48	1,19	2,31
2	Wardrobe	armadio	964	0,95	0,41	8,88	2,81	1,89	4,6	3,48	4,72
2	Armour	armatura	1936	0,89	0,81	8,69	4,17	3,6	2,28	3,3	2,98
2	Harp	arpa	976	0,93	0,53	7,81	5	3,38	2,42	4,64	3,76
2	Axe	ascia	1754	0,39	1,97	7,91	4,53	2,14	2,51	4,65	3,45
2	Asparagus	asparago	1770	0,78	1,42	6,17	4,74	2	3,1	3,16	3,05
2	Bus	autobus	1346	0,27	1,9	10,44	3,55	2,76	4,45	3,06	3,98
2	Avocado	avocado	1552	0,12	2,27	6,47	6,23	2,4	1,66	2,99	1,99
2	Pelvis	bacino	1347	0,37	3,51	10,39	5,63	3,15	2,9	1,24	3,11
2	Whale	balena	1013	0,33	2,05	8,16	3,52	2,74	2,34	1,17	4,09
2	Crossbow	balestra	1923	0,38	2,43	7,14	5,72	3,06	1,68	4,71	2,73
2	Doll	bambola	1198	1	0	8,19	1,61	3,27	3,56	3,85	3,85
2	Banana	banana	918,4	1	0	8,15	1,91	1,37	4,47	3,68	4,59
2	Barn owl	barbagianni	1169	0,11	1,37	5,71	5,69	3,31	1,83	1,23	2,89
2	Boat	barca	891	0,8	1,25	10,72	2,69	2,65	3,2	3,49	2,71
2	Dartboard	bersaglio	1538	0,27	2,57	9,57	4,74	3,74	2,64	3,56	3,11
2	Skittle	birillo	773	0,96	0,28	5,24	4,14	1,88	3,08	2,52	3,29
2	Cookie	biscotto	985	0,84	0,96	7,25	1,93	1,84	4,45	4,05	4,04
2	Mouth	bocca	766,8	0,53	1	11,32	1,61	1,91	4,77	1,85	4,4
2	Boomerang	boomerang	2381,3	0,66	1,9	7,84	4,57	1,87	2,21	4,49	1,66
2	Bracelet	braccialetto	1086	0,5	1,43	7,03	2,88	2,91	4,43	3,88	4,59
2	Bangle	braccialetto	1081	0,4	2,23	7,03	3,19	2,71	4,33	3,92	4,09
2	Arm	braccio	908	0,74	1,11	10,71	1,8	1,61	4,87	2,84	4,62
2	Screwdriver	cacciavite	815	0,88	0,77	6,86	4,33	1,79	3,28	4,78	4,2
2	Araceae	calla	1087	0,38	2,59	5,11	5,36	1,96	2,55	1,84	3,58
2	Socks	calzini	821	0,58	1,87	7,48	2,31	1,48	4,79	3,8	3,94
2	Shirt	camicia	1054,7	1	0	9,28	3,25	2,36	4,41	3,61	4,52
2	Bellflower	campanule	1501	0,11	3,46	4,6	5,61	2,52	2,13	1,5	3,01
2	Kangaroo	canguro	1119	1	0	6,79	3,4	2,89	2,48	1,23	3,46
2	Cannon	cannone	805,7	0,95	0,35	8,45	3,94	2,93	2,34	3,61	3,79
2	Undershirt	canottiera	1165	0,79	0,86	6,89	2,55	1,23	4,31	3,21	3,68
2	Artichoke	carciofo	802	0,93	0,53	7,14	4,27	2,64	3,67	3,59	3,71
2	Carrot	carota	708	0,99	0,09	8,22	2,47	1,58	4,47	3,62	4,36
2	Cart	carro	746,5	0,33	2,07	9,46	3,87	3,66	2,6	3,4	2,33
2	House	casa	960	0,83	1,21	13,23	1,61	2,85	4,9	2,41	4,78
2	Waterfall	cascata	683	0,8	0,79	8,77	3,84	3,89	2,65	1,15	4,12
2	Chestnut	castagna	852,5	0,72	1,34	7,03	3,28	1,71	3,46	3,38	3,44
2	Castle	castello	702,6	0,72	1,52	10,49	2,91	3,04	2,97	1,87	3,31
2	Cathedral	cattedrale	1359	0,45	2,26	9,15	5,28	4,39	3,21	1,82	3,24
2	Grasshopper	cavalletta	1158	0,72	1,47	5,64	3,81	3,79	2,63	1,32	3,76
2	Horse	cavallo	883	0,99	0,09	10,78	2,25	3,31	3,51	2,66	4,67
2	Brain	cervello	895,3	0,85	0,75	10,84	3,82	2,7	4,26	1,5	4
2	Cucumber	cetriolo	885	0,87	0,72	6,76	4,01	1,68	3,49	3,27	3,66
2	Church	chiesa	893	0,68	1,52	11,54	2,79	3,2	3,9	1,82	3,76
2	Nail (tool)	chiodo	779	0,9	0,67	8,43	3,27	1,32	3,23	3,72	3,62
2	Guitar	chitarra	778	0,76	1,02	10,34	3,1	2,84	3,88	4,95	4,83
2	Cherries	ciliegie	714	0,99	0,09	7,75	2,53	1,82	4,38	3,49	4,32
2	Onion	cipolla	754	0,91	0,66	9,32	3,19	1,62	4,31	3,72	3,49
2	Cypress	cipresso	870,3	0,27	2,29	6,74	5,12	2,13	3,12	1,64	3,85
2	Clarinet	clarinetto	999	0,52	2,26	7,74	5,54	3,78	2,26	4,74	3,51
2	Ladybird	coccinella	651,2	1	0	5,79	2,76	2,55	3,82	1,36	4,09
2	Crocodile	coccodrillo	735,4	0,88	0,53	7,77	2,95	3,27	2,43	1,15	3,38
2	Hummingbird	colibri	1060,7	0,46	2,02	5,93	5,57	4,33	1,78	1,16	3,11
2	Strainer	colino	1374,5	0,24	2,95	6,48	5,2	2,44	3,55	4,31	3,36
2	Necklace	collana	726,8	0,94	0,45	9,76	2,57	2,37	4,22	3,22	4,66
2	Bedside table	comodino	1108,3	0,74	1,51	7,96	3,25	2,63	4,27	3,13	4,04
2	Compasses	compasso	735,9	0,98	0,18	7,01	4,89	2,49	3,26	4,84	3,36
2	Cockle	conchiglia	863,8	0,89	0,6	7,91	2,43	2,37	3,27	1,96	2,73
2	Jump rope	corda per saltare	1112	0,49	1,57	2,71	3,24	2,59	3,12	4,7	3,07
2	Raven	corvo	959	0,77	1,43	7,72	3,85	2,24	2,56	1,19	3,81
2	Mussel	cozza	978	0,85	0,88	7,2	4,07	2,02	3,2	3,12	2,55
2	Cr?�me caramel	cr?�me caramel	1940	0,45	2,26	3,85	5,18	2,6	3,4	3,75	3,08
2	Skull	cranio	939,8	0,17	0,84	8,59	4,59	2,96	3,12	1,48	3,81
2	Dice	dado	656	0,99	0,1	7,91	2,48	1,81	3,69	4,53	3,33
2	Dolphin	delfino	1055	0,95	0,35	8,06	3,04	2,3	2,93	1,32	4,43
2	Diamond	diamante	929	0,73	1,57	8,45	4,25	2,55	2,87	2,05	4,44
2	Finger	dito	981,3	0,26	1,4	10	1,65	2	4,84	4,15	4,2
2	Elephant	elefante	681	0,99	0,09	8,4	2,46	3	2,8	1,38	4,41
2	Helmet	elmo	1146,3	0,27	2,58	7,73	4,5	2,05	2,09	2,61	2,26
2	Pheasant	fagiano	1209,9	0,35	2,51	7,13	5,42	3,87	2,18	1,39	2,93
2	Butterfly	farfalla	682,1	0,99	0,09	8,67	2,31	2,51	3,92	1,41	4,14
2	Lighthouse	faro	1034,6	0,77	1,41	8,98	4,4	2,93	2,33	2	2,52
2	Slingshot	fionda	871,8	0,84	0,92	6,92	3,71	2,83	2,21	4,72	2,12
2	Accordion	fisarmonica	1365,2	0,89	0,61	8,04	4,56	3,51	2,7	4,96	3,43
2	Flute	flauto	806,6	0,89	0,49	8,58	4,14	1,81	3,38	4,74	4,13
2	Fork	forchetta	650,1	1	0	8,18	1,92	1,82	4,93	4,82	4,75
2	Cheese	formaggio	831,9	0,63	2,05	9,71	2,92	2,31	4,32	3,64	3,89
2	Ant	formica	653,5	0,92	0,59	7,52	2,41	1,82	3,82	1,42	4,39
2	Strawberry	fragola	711,2	1	0	7,57	2,23	2,17	4,43	3,17	4,63
2	Dart	freccetta	903	0,83	0,99	5,65	4,31	2,47	2,65	4,57	2,93
2	Arrow	freccia	684,2	0,96	0,31	9,21	3,04	1,37	2,41	4,11	2,91
2	Van	furgone	752	0,74	1,38	8,49	3,91	3,2	3,86	4,34	4,13
2	Seagull	gabbiano	1247,9	0,89	0,7	7,89	3,51	2,99	3,16	1,16	3,6
2	Hen	gallina	680,8	0,91	0,53	8,48	2,39	3,18	3,66	1,91	3,06
2	Rooster	gallo	1112	0,87	0,79	8,08	2,68	3,18	3,48	1,69	3,08
2	Leg	gamba	848	0,96	0,31	9,76	1,77	2,33	4,71	1,89	4,69
2	Carnation	garofano	1178,1	0,15	2,91	7,59	5,27	2,87	2,52	1,91	3,36
2	Cat	gatto	1414	0,96	0,28	10,01	1,7	3,01	4,48	2,2	4,82
2	Geranium	geranio	1046	0,06	2,6	5,85	5,27	3,37	2,68	1,84	3,76
2	Ice	ghiaccio	1356,2	0,2	1,95	10,05	3,16	2,76	3,04	1,53	3,32
2	Acorn	ghianda	882	0,65	1,78	6,18	4,13	2,23	2,4	2,27	2,35
2	Jacket	giacca	971	0,91	0,65	9,27	3,24	2,03	3,87	3,43	4,48
2	Ludo	gioco da tavolo	1251,9	0,15	2,95	5,93	3,8	4,24	3,37	4,6	3,77
2	Giraffe	giraffa	809,1	1	0	6,67	2,65	3,09	2,78	1,15	3,88
2	Sunflower	girasole	815	1	0	7,6	3,15	2,52	3,83	1,79	4,45
2	Eraser	gomma	1137	0,51	2,08	9,72	2,52	1,74	4,46	4,55	4,59
2	Skirt	gonna	866	0,96	0,31	8,54	2,43	1,28	3,95	3,27	4,33
2	Paperclip	graffetta	768	0,74	1,4	4,92	4,55	1,45	4,28	4,24	3,62
2	Crab	granchio	936,7	0,94	0,44	7,06	3,4	3,11	2,89	1,69	3,89
2	Skyscraper	grattacielo	1014	0,88	0,58	7,92	4,21	3,49	3,18	1,84	4,49
2	Glove	guanto	800	0,78	1,06	7,87	2,82	1,88	4,12	4,68	3,09
2	Owl	gufo	1420	0,84	0,83	7,22	3,31	3,32	2,52	1,2	3,55
2	Iceberg	iceberg	927	0,86	0,79	8,08	4,93	2,86	2,27	1,05	3,06
2	Hippopotamus	ippopotamo	750,1	0,87	0,74	6,43	3,03	2,69	2,25	1,16	3,56
2	Island	isola	849	0,91	0,6	11,39	3,12	2,66	3,46	1,16	3,22
2	Kiwi fruit	kiwi	1088,6	0,98	0,18	7,28	3,49	1,86	4,06	3,72	3,84
2	Lamp	lampada	1156	0,81	0,94	8,88	2,87	2,6	4,25	3,48	3,44
2	Lioness	leonessa	917	0,6	1,36	6,42	3,05	3,08	2,44	1,2	4,21
2	Bed	letto	647	0,9	0,63	12,13	1,65	2,35	4,9	2,57	4,12
2	Dragonfly	libellula	929,2	0,65	1,77	5,97	4,28	3,25	2,55	1,24	3,41
2	Bookcase	libreria	1012,1	0,94	0,44	10,03	3,73	3,48	4,55	3,8	4,24
2	Lemon	limone	810	1	0	9,5	2,2	1,34	4,39	3,35	4,02
2	Lynx	lince	1126,1	0,48	2,59	6,18	5,21	3,69	1,81	1,25	3,05
2	Tongue	lingua	846,5	0,88	0,7	12,27	2,04	2,44	4,7	1,38	3,55
2	Moon	luna	647	0,84	0,8	10,51	1,76	1,67	4,53	1,03	3,76
2	Hand	mano	1038	0,91	0,54	12,55	1,42	2,49	4,85	4,26	4,65
2	Praying mantis	mantide religiosa	934	0,41	2,64	4,01	5,65	3,76	2,15	1,24	3,22
2	Maracas	maracas	832	0,79	1,14	5,48	4,4	2,84	2,29	4,74	2,78
2	Sea	mare	1115	0,95	0,3	12,28	1,64	1,56	4,37	1,96	4,44
2	Daisy	margherita	767	0,99	0,09	8,13	2,42	2,04	4,31	2,07	4,79
2	Hammer	martello	785,6	0,98	0,17	8,72	3,12	1,87	3,41	4,56	4,57
2	Pencil	matita	840	0,97	0,2	8,82	2,19	1,17	4,87	4,87	4,85
2	Medal	medaglia	1236	0,07	3,25	9,84	4,42	3,55	3,2	2,64	2,91
2	Apple	mela	1166	0,96	0,26	8,94	1,91	1,53	4,68	3,94	4,78
2	Pomegranate	melagrana	826	0,06	1,33	5,53	4,38	2,01	3,07	3,5	2,89
2	Eggplant	melanzana	673	0,97	0,2	6,82	3,19	1,48	4,15	3,31	4,01
2	Centipede	millepiedi	876	0,45	2,29	5,81	4,21	3,15	2,27	1,22	3,13
2	Machine gun	mitragliatrice	1140	0,13	2,59	7,13	5,36	3,49	1,8	4,63	4,16
2	Scooter	monopattino	818	0,98	0,17	5,84	3,7	2,45	2,9	4,23	2,01
2	Mountain	montagna	812	0,83	1,18	10,98	2,51	2,84	4,04	1,64	4,49
2	Fly	mosca	949	0,93	0,54	8,43	2,65	3,05	4,13	1,55	4,34
2	Motorbike	moto	1465	0,66	1,53	11,3	3,05	3,79	3,99	4,54	4,3
2	Cow	mucca	1484	0,94	0,37	9,17	2,05	2,84	3,64	2,16	4,58
2	Mill	mulino	942	0,58	1,49	8,43	4,29	3	2,51	1,98	2
2	Nose	naso	831	1	0	10,39	1,66	1,67	4,79	2,11	4,41
2	Hazelnut	nocciola	991,6	0,42	2,66	7,4	3,61	1,76	3,54	3,38	4,01
2	Walnut	noce	950	1	0	8,84	3,2	2	4,15	3,69	4,47
2	Cloud	nuvola	1550,2	0,92	0,45	8,74	1,88	2,05	4,61	1,07	3,89
2	Goose	oca	841	0,84	0,84	8,44	2,39	2,41	2,95	1,37	3,27
2	Eye	occhio	878	0,99	0,09	11,23	1,66	3,12	4,88	1,87	4,48
2	Olive tree	olivo	809	0,04	2,63	7,88	4,31	3,11	2,97	1,73	3,77
2	Wave	onda	1059	0,44	2,43	10,9	2,63	2,99	3,71	1,35	3,61
2	Killer whale	orca	921,9	0,71	1,35	5,77	3,89	2,45	2,44	1,16	3,79
2	Orchid	orchidea	1264	0,28	2,53	6,17	5,42	3,33	2,85	1,81	3,85
2	Pendant	orecchini	1278	0,61	1,91	7,5	3,15	1,87	4,27	3,93	4,36
2	Ear	orecchio	733	0,99	0,1	9,77	1,73	2,4	4,57	1,72	4,45
2	Platypus	ornitorinco	1258	0,44	2,15	5,49	5,84	3,17	1,63	1,13	2,06
2	Bone	osso	894	0,93	0,41	9,13	2,85	1,35	3,25	1,66	3,44
2	Frying pan	padella	731	0,83	0,85	9,02	3,35	1,83	4,59	4,28	4,7
2	Paella	paella	1257	0,83	1,23	6,1	6,09	4,12	2,97	3,68	3,07
2	Ball	palla	805	0,8	0,86	10,55	1,48	2,61	4,21	4,13	4,53
2	Soccer ball	pallone da calcio	834	0,32	1,25	4,91	2,24	2,01	3,71	2,53	4,72
2	Palm tree	palma	1073	0,96	0,25	8,46	4	3,2	3,34	1,46	3,47
2	Trousers	pantaloni	853	0,95	0,38	9,41	1,88	1,6	4,84	3,46	4,82
2	Pasty	panzerotto	1643	0,27	2,84	3,26	5,51	2,44	2,91	3,67	2,87
2	Poppy	papavero	773	0,8	1,16	7,21	3,64	2,16	3,19	1,8	3,99
2	Sparrow	passero	714	0,41	2,51	7,13	3,57	3,32	3,51	1,28	4,52
2	Potato	patata	917	0,99	0,1	8,24	2,32	1,55	4,44	3,53	3,87
2	Skate	pattino	793	0,43	2,11	5,78	3,46	3,2	2,9	2,44	3,04
2	Peeler	pelapatate	1320	0,36	2,46	4,26	5,41	2,51	3,07	4,67	3,03
2	Pelican	pellicano	1298	0,5	2,34	5,54	4,87	3,5	1,93	1,21	2,76
2	Pen	penna	856	0,65	1,74	9,65	2,29	1,65	4,78	4,88	4,84
2	Fountain pen	penna stilografica	1322	0,54	2,13	5,19	4,39	2,33	3,13	4,9	3,44
2	Felt-tip pen	pennarello	856	0,65	1,55	7,07	2,59	1,89	4,37	4,84	4,35
2	Pot	pentola	1001	0,93	0,48	8,93	2,89	1,91	4,68	4,11	4,68
2	Small saucepan	pentolino	1194	0,22	1,79	6,93	3,75	1,94	4,44	4,39	4,31
2	Pepper	peperone	765,2	0,82	0,75	7,42	3,43	1,74	3,93	3,22	4,09
2	Pear	pera	884,7	1	0	7,82	1,95	1,79	4,48	3,79	4,55
2	Partridge	pernice	1585,3	0,01	2,88	6,73	6,45	3,6	1,52	1,35	2,72
2	Flat peach	pesca tabacchiera	1107	0,04	2,21	0	4,89	2,04	2,76	3,38	2,98
2	Piano	pianoforte	616,8	0,76	1,02	9,66	3,44	3,95	3,53	4,95	4,81
2	Foot	piede	987	0,99	0,1	10,47	1,59	2,33	4,71	1,79	4,64
2	Penguin	pinguino	848	0,97	0,2	7,34	2,85	3,25	2,43	1,23	2,61
2	Pincers	pinze	1011	0,08	1,9	7,79	4,74	2,36	2,94	4,67	4,22
2	Bat	pipistrello	831	0,99	0,09	7,33	3,58	3,22	2,79	1,21	3,14
2	Pyramid	piramide	744,7	0,91	0,57	8,7	4,09	2,45	2,64	1,59	1,81
2	Pistachio	pistacchio	994,5	0,72	1,57	7,25	3,94	2,11	3,52	3,76	3,98
2	Gun	pistola	1008,2	0,87	0,86	9,71	3,86	2,67	2,47	4,72	4,73
2	Armchair	poltrona	1045	0,99	0,09	9,4	3,16	2,22	4,51	2,25	3,87
2	Tomato	pomodoro	704	1	0	9,36	2,39	1,45	4,65	3,85	4,48
2	Leek	porro	1468	0,42	2,87	6,68	5,38	2,38	2,72	3,1	2,93
2	Bit	punta da trapano	1413	0,09	3,12	3,22	5,67	2,16	2,27	3,37	2,73
2	Racket	racchetta	1026	0,66	1	6,68	3,75	2,47	3,33	4,78	4,04
2	Spider	ragno	926	0,68	1,11	8,49	2,68	2,33	3,07	1,24	4,23
2	Ray	razza	1108	0,33	2,68	10,54	5,69	3,23	1,72	1,25	2,8
2	Kidney	rene	1744,8	0,24	2,63	8,12	5,45	2,09	2,43	1,34	2,91
2	Redcurrant	ribes	1632,1	0,46	2,9	6,89	5,39	2,69	2,67	3,31	2,98
2	Ruler	righello	1106,4	0,94	0,33	6,33	3,17	1,73	4,32	4,39	4,28
2	Rhino	rinoceronte	830	0,96	0,31	6,5	3,21	3,25	2,24	1,12	3,69
2	Rose	rosa	840	0,96	0,25	10,6	2,62	2,95	4,22	2,13	4,75
2	Willow	salice	798	0,35	2,16	7,03	4,4	2,93	2,84	1,33	3,84
2	Saxophone	sassofono	803,9	0,41	2,34	6,95	5,64	4,16	2,27	4,67	4,06
2	Chess	scacchi	759,6	0,35	1,49	9,17	3,89	3,66	3,26	4,67	3,12
2	Shoe	scarpa	673,9	0,83	1,07	8,33	1,84	2,09	4,74	3,32	4,26
2	Ski	sci	1197,7	1	0	9,96	3,52	2,04	2,91	2,41	3,51
2	Scorpion	scorpione	826,5	0,9	0,64	7,48	4,1	3,44	2,32	1,15	2,9
2	Shield	scudo	999	0,88	0,8	9,27	3,85	3,49	2,32	3,87	3,02
2	Celery	sedano	1054,4	0,87	0,92	8,34	4,48	2,01	3,43	3,35	3,67
2	Chair	sedia	844,3	0,96	0,28	9,79	1,77	2,01	4,79	2,32	4,44
2	Rocking chair	sedia a dondolo	1072,1	0,96	0,28	5,35	3,26	3,22	3,11	2,18	2,72
2	Handsaw	sega	1153	0,92	0,52	8,02	4,07	1,56	2,56	4,63	4,03
2	Snake	serpente	784,5	0,89	0,71	9,04	2,85	2,49	2,74	1,36	3,8
2	Stool	sgabello	861,2	0,95	0,34	7,38	3,73	2,04	4,19	2,52	3,31
2	Silo	silo	1645,9	0,01	2,26	5,01	6,24	2,25	1,85	1,91	1,93
2	Skateboard	skateboard	670	0,93	0,37	6,47	4,79	1,86	2,88	2,44	1,75
2	Sun	sole	759,3	0,96	0,26	11,92	1,51	1,96	4,91	1,11	4,15
2	Sword	spada	687,2	0,95	0,34	10,25	2,99	1,71	2,51	4,52	4,07
2	Spinach	spinaci	1282,4	0,37	3,07	8,07	3,67	2,25	3,41	3,12	3,93
2	Shark	squalo	828,6	0,54	2,11	8,2	3,38	2,73	2,44	1,1	4,43
2	Starfish	stella marina	730	1	0	5,08	3,52	2,85	2,81	1,45	3,94
2	Ostrich	struzzo	695,2	0,87	0,98	7,41	3,99	3,38	2,27	1,22	2,51
2	Drum	tamburo	856	0,87	0,89	8,37	2,99	3	3,03	4,79	4,07
2	Tapir	tapiro	1153	0,28	2,65	6,09	5,59	2,95	1,51	1,11	2
2	Turtle	tartaruga	962	0,92	0,56	8,34	2,89	3,09	3,25	1,56	3,99
2	Table	tavolo	844,7	0,89	0,71	11,07	1,87	1,77	4,73	2,3	4,66
2	Cup	tazza	1348	0,7	1,44	8,84	2,1	1,7	4,52	4,45	3,79
2	Teapot	teiera	1115	0,84	0,9	5,91	4,8	2,82	3,54	4,21	3,62
2	Pencil sharpener	temperino	863	0,78	0,96	5,63	3,52	2,13	4,52	4,65	4,34
2	Pliers	tenaglie	1229	0,06	2,92	5,73	5,16	1,87	2,49	4,72	3,59
2	Tiger	tigre	739	0,97	0,2	8,67	2,57	3,4	2,6	1,21	4,48
2	Rubber stamp	timbro	1206,9	0,8	1,29	9,54	4,3	2,49	2,43	4,56	2,04
2	Tower	torre	981	0,88	0,89	9,92	3,3	3,4	2,91	1,6	2,93
2	Tractor	trattore	786	1	0	7,59	2,91	3,87	3,29	4,1	3,04
2	Train	treno	869	0,95	0,38	10,77	2,97	3,52	4,25	2,81	4,17
2	Trumpet	tromba	981	0,96	0,28	8,84	3,89	3,48	2,76	4,8	4,47
2	Spinning top	trottola	1047	0,71	1,52	6,74	3,32	2,46	2,32	4,15	2,24
2	Toucan	tucano	698	0,46	2,47	4,73	5,26	3,35	1,85	1,21	3,21
2	Tulip	tulipano	1120,1	0,72	1,39	6,38	3,84	1,96	3	1,95	4,24
2	Nail (bodypart)	unghia	873	0,89	0,62	7,58	2,36	2,28	4,84	3,69	3,39
2	Grapes	uva	1031	0,79	1,22	9,33	2,29	2,23	3,92	3,25	4,28
2	Wasp	vespa	848	0,46	1,16	7,37	3,18	3,43	3,5	1,37	4,16
2	Violin	violino	995	0,85	0,86	9,17	3,93	3,52	3,2	4,84	4,4
2	Volcano	vulcano	934	0,97	0,18	8,64	3,51	2,37	2,79	1,05	3,75
2	Mosquito	zanzara	1078	0,73	1,46	7,87	3,05	2,52	4,15	1,82	4,28
2	Zebra	zebra	810,5	0,99	0,1	6,52	3,01	3,21	2,65	1,16	3,71
2	Clog	zoccolo	1251	0,39	1,82	7,82	5,16	3,07	1,85	2,04	1,69
2	Pumpkin	zucca	788,1	0,75	1,35	8,62	3,94	1,73	3,39	3,07	3,31
3	Plane	aereo	820	0,78	1,08	10,93	2,81	3	4,04	2,52	4,21
3	Duck	anatra	1048	0,64	1,73	7,66	3,27	3,56	3,26	1,36	3,42
3	Ring	anello	816	1	0	10,04	3,13	2,58	4,2	4,38	4,61
3	Seal ring	anello con sigillo	991	0,01	0,89	1,61	5,48	2,33	1,77	4,11	2,56
3	Watermelon	anguria	927	0,87	0,57	6,86	3	1,69	4,01	3,41	3,97
3	Peanut	arachide	1741	0,59	1,79	5,33	4,33	2,05	3,65	3,72	4,23
3	Orange	arancia	1064	0,94	0,39	8,6	2,12	1,49	4,39	3,74	4,56
3	Bow	arco	722	0,99	0,1	11,06	3,13	1,57	2,52	4,57	2,83
3	Axe	ascia	938	0,39	1,97	7,91	4,53	2,14	2,51	4,65	3,45
3	Bus	autobus	1012	0,27	1,9	10,44	3,55	2,76	4,45	3,06	3,98
3	Pelvis	bacino	1682	0,37	3,51	10,39	5,63	3,15	2,9	1,24	3,11
3	Doll	bambola	1200	1	0	8,19	1,61	3,27	3,56	3,85	3,85
3	Banana	banana	662,2	1	0	8,15	1,91	1,37	4,47	3,68	4,59
3	Boat	barca	1331	0,8	1,25	10,72	2,69	2,65	3,2	3,49	2,71
3	Skittle	birillo	808	0,96	0,28	5,24	4,14	1,88	3,08	2,52	3,29
3	Cookie	biscotto	1177	0,84	0,96	7,25	1,93	1,84	4,45	4,05	4,04
3	Mouth	bocca	751,2	0,53	1	11,32	1,61	1,91	4,77	1,85	4,4
3	Boomerang	boomerang	1262,7	0,66	1,9	7,84	4,57	1,87	2,21	4,49	1,66
3	Bracelet	braccialetto	1465,8	0,5	1,43	7,03	2,88	2,91	4,43	3,88	4,59
3	Bangle	braccialetto	1128	0,4	2,23	7,03	3,19	2,71	4,33	3,92	4,09
3	Arm	braccio	1025	0,74	1,11	10,71	1,8	1,61	4,87	2,84	4,62
3	Screwdriver	cacciavite	696	0,88	0,77	6,86	4,33	1,79	3,28	4,78	4,2
3	Socks	calzini	1276	0,58	1,87	7,48	2,31	1,48	4,79	3,8	3,94
3	Shirt	camicia	1004	1	0	9,28	3,25	2,36	4,41	3,61	4,52
3	Kangaroo	canguro	1231	1	0	6,79	3,4	2,89	2,48	1,23	3,46
3	Cannon	cannone	830	0,95	0,35	8,45	3,94	2,93	2,34	3,61	3,79
3	Coat	cappotto	1254	0,92	0,57	8,25	3,55	2,16	4,33	3,51	4,28
3	Carrot	carota	696	0,99	0,09	8,22	2,47	1,58	4,47	3,62	4,36
3	Waterfall	cascata	1323	0,8	0,79	8,77	3,84	3,89	2,65	1,15	4,12
3	Chestnut	castagna	1096	0,72	1,34	7,03	3,28	1,71	3,46	3,38	3,44
3	Castle	castello	908	0,72	1,52	10,49	2,91	3,04	2,97	1,87	3,31
3	Horse	cavallo	779	0,99	0,09	10,78	2,25	3,31	3,51	2,66	4,67
3	Brain	cervello	961,7	0,85	0,75	10,84	3,82	2,7	4,26	1,5	4
3	Church	chiesa	1554	0,68	1,52	11,54	2,79	3,2	3,9	1,82	3,76
3	Nail (tool)	chiodo	1435	0,9	0,67	8,43	3,27	1,32	3,23	3,72	3,62
3	Guitar	chitarra	988,8	0,76	1,02	10,34	3,1	2,84	3,88	4,95	4,83
3	Cherries	ciliegie	912	0,99	0,09	7,75	2,53	1,82	4,38	3,49	4,32
3	Onion	cipolla	912,2	0,91	0,66	9,32	3,19	1,62	4,31	3,72	3,49
3	Cypress	cipresso	1139	0,27	2,29	6,74	5,12	2,13	3,12	1,64	3,85
3	Clarinet	clarinetto	1044	0,52	2,26	7,74	5,54	3,78	2,26	4,74	3,51
3	Ladybird	coccinella	1974	1	0	5,79	2,76	2,55	3,82	1,36	4,09
3	Crocodile	coccodrillo	951	0,88	0,53	7,77	2,95	3,27	2,43	1,15	3,38
3	Necklace	collana	878,7	0,94	0,45	9,76	2,57	2,37	4,22	3,22	4,66
3	Compasses	compasso	843	0,98	0,18	7,01	4,89	2,49	3,26	4,84	3,36
3	Cockle	conchiglia	885,6	0,89	0,6	7,91	2,43	2,37	3,27	1,96	2,73
3	Jump rope	corda per saltare	1778,7	0,49	1,57	2,71	3,24	2,59	3,12	4,7	3,07
3	Raven	corvo	1373	0,77	1,43	7,72	3,85	2,24	2,56	1,19	3,81
3	Mussel	cozza	1667	0,85	0,88	7,2	4,07	2,02	3,2	3,12	2,55
3	Dice	dado	649	0,99	0,1	7,91	2,48	1,81	3,69	4,53	3,33
3	Dolphin	delfino	2448	0,95	0,35	8,06	3,04	2,3	2,93	1,32	4,43
3	Diamond	diamante	1086,4	0,73	1,57	8,45	4,25	2,55	2,87	2,05	4,44
3	Finger	dito	706	0,26	1,4	10	1,65	2	4,84	4,15	4,2
3	Couch	divano	2473,7	0,36	3,07	9,11	3,42	3,08	4,2	2,01	3,89
3	Elephant	elefante	1157	0,99	0,09	8,4	2,46	3	2,8	1,38	4,41
3	Helmet	elmo	1086	0,27	2,58	7,73	4,5	2,05	2,09	2,61	2,26
3	Butterfly	farfalla	1004,5	0,99	0,09	8,67	2,31	2,51	3,92	1,41	4,14
3	Lighthouse	faro	1455,8	0,77	1,41	8,98	4,4	2,93	2,33	2	2,52
3	Liver	fegato	1332,7	0,47	2,35	9,52	5,44	2,39	2,49	1,61	3,22
3	Slingshot	fionda	922,8	0,84	0,92	6,92	3,71	2,83	2,21	4,72	2,12
3	Accordion	fisarmonica	812,6	0,89	0,61	8,04	4,56	3,51	2,7	4,96	3,43
3	Flute	flauto	1375,6	0,89	0,49	8,58	4,14	1,81	3,38	4,74	4,13
3	Fork	forchetta	686,2	1	0	8,18	1,92	1,82	4,93	4,82	4,75
3	Ant	formica	682,5	0,92	0,59	7,52	2,41	1,82	3,82	1,42	4,39
3	Strawberry	fragola	658,5	1	0	7,57	2,23	2,17	4,43	3,17	4,63
3	Dart	freccetta	1461,6	0,83	0,99	5,65	4,31	2,47	2,65	4,57	2,93
3	Arrow	freccia	1363,3	0,96	0,31	9,21	3,04	1,37	2,41	4,11	2,91
3	Van	furgone	1202,3	0,74	1,38	8,49	3,91	3,2	3,86	4,34	4,13
3	Hen	gallina	1001	0,91	0,53	8,48	2,39	3,18	3,66	1,91	3,06
3	Leg	gamba	1002	0,96	0,31	9,76	1,77	2,33	4,71	1,89	4,69
3	Cat	gatto	717	0,96	0,28	10,01	1,7	3,01	4,48	2,2	4,82
3	Ludo	gioco da tavolo	2134	0,15	2,95	5,93	3,8	4,24	3,37	4,6	3,77
3	Giraffe	giraffa	815	1	0	6,67	2,65	3,09	2,78	1,15	3,88
3	Sunflower	girasole	877	1	0	7,6	3,15	2,52	3,83	1,79	4,45
3	Eraser	gomma	1368,6	0,51	2,08	9,72	2,52	1,74	4,46	4,55	4,59
3	Skirt	gonna	1357,8	0,96	0,31	8,54	2,43	1,28	3,95	3,27	4,33
3	Paperclip	graffetta	1201	0,74	1,4	4,92	4,55	1,45	4,28	4,24	3,62
3	Grenade	granata	1013,3	0,21	2,34	8,34	5,68	2,77	1,77	4,19	3,67
3	Crab	granchio	846	0,94	0,44	7,06	3,4	3,11	2,89	1,69	3,89
3	Skyscraper	grattacielo	1922	0,88	0,58	7,92	4,21	3,49	3,18	1,84	4,49
3	Glove	guanto	640	0,78	1,06	7,87	2,82	1,88	4,12	4,68	3,09
3	Owl	gufo	1850	0,84	0,83	7,22	3,31	3,32	2,52	1,2	3,55
3	Iceberg	iceberg	1774	0,86	0,79	8,08	4,93	2,86	2,27	1,05	3,06
3	Hippopotamus	ippopotamo	1520	0,87	0,74	6,43	3,03	2,69	2,25	1,16	3,56
3	Island	isola	1462	0,91	0,6	11,39	3,12	2,66	3,46	1,16	3,22
3	Kiwi fruit	kiwi	1303	0,98	0,18	7,28	3,49	1,86	4,06	3,72	3,84
3	Bed	letto	701	0,9	0,63	12,13	1,65	2,35	4,9	2,57	4,12
3	Dragonfly	libellula	1749	0,65	1,77	5,97	4,28	3,25	2,55	1,24	3,41
3	Bookcase	libreria	995	0,94	0,44	10,03	3,73	3,48	4,55	3,8	4,24
3	Lemon	limone	1089	1	0	9,5	2,2	1,34	4,39	3,35	4,02
3	Tongue	lingua	822	0,88	0,7	12,27	2,04	2,44	4,7	1,38	3,55
3	Moon	luna	976	0,84	0,8	10,51	1,76	1,67	4,53	1,03	3,76
3	Hand	mano	647	0,91	0,54	12,55	1,42	2,49	4,85	4,26	4,65
3	Praying mantis	mantide religiosa	1984	0,41	2,64	4,01	5,65	3,76	2,15	1,24	3,22
3	Maracas	maracas	1391	0,79	1,14	5,48	4,4	2,84	2,29	4,74	2,78
3	Sea	mare	1022	0,95	0,3	12,28	1,64	1,56	4,37	1,96	4,44
3	Daisy	margherita	1569	0,99	0,09	8,13	2,42	2,04	4,31	2,07	4,79
3	Hammer	martello	588	0,98	0,17	8,72	3,12	1,87	3,41	4,56	4,57
3	Pencil	matita	1012,2	0,97	0,2	8,82	2,19	1,17	4,87	4,87	4,85
3	Apple	mela	837,9	0,96	0,26	8,94	1,91	1,53	4,68	3,94	4,78
3	Quince	mela cotogna	1632,8	0,01	2,46	4,13	5,47	1,56	2,32	3,08	3,05
3	Pomegranate	melagrana	2274	0,06	1,33	5,53	4,38	2,01	3,07	3,5	2,89
3	Centipede	millepiedi	1364	0,45	2,29	5,81	4,21	3,15	2,27	1,22	3,13
3	Scooter	monopattino	715,6	0,98	0,17	5,84	3,7	2,45	2,9	4,23	2,01
3	Mountain	montagna	723	0,83	1,18	10,98	2,51	2,84	4,04	1,64	4,49
3	Fly	mosca	1579,2	0,93	0,54	8,43	2,65	3,05	4,13	1,55	4,34
3	Motorbike	moto	1036	0,66	1,53	11,3	3,05	3,79	3,99	4,54	4,3
3	Cow	mucca	785	0,94	0,37	9,17	2,05	2,84	3,64	2,16	4,58
3	Mill	mulino	1729	0,58	1,49	8,43	4,29	3	2,51	1,98	2
3	Nose	naso	735	1	0	10,39	1,66	1,67	4,79	2,11	4,41
3	Walnut	noce	1276	1	0	8,84	3,2	2	4,15	3,69	4,47
3	Cloud	nuvola	929,6	0,92	0,45	8,74	1,88	2,05	4,61	1,07	3,89
3	Olive tree	olivo	2372	0,04	2,63	7,88	4,31	3,11	2,97	1,73	3,77
3	Wave	onda	961	0,44	2,43	10,9	2,63	2,99	3,71	1,35	3,61
3	Pendant	orecchini	1181	0,61	1,91	7,5	3,15	1,87	4,27	3,93	4,36
3	Ear	orecchio	783	0,99	0,1	9,77	1,73	2,4	4,57	1,72	4,45
3	Bone	osso	819	0,93	0,41	9,13	2,85	1,35	3,25	1,66	3,44
3	Frying pan	padella	923	0,83	0,85	9,02	3,35	1,83	4,59	4,28	4,7
3	Paella	paella	1553	0,83	1,23	6,1	6,09	4,12	2,97	3,68	3,07
3	Soccer ball	pallone da calcio	908	0,32	1,25	4,91	2,24	2,01	3,71	2,53	4,72
3	Palm tree	palma	971	0,96	0,25	8,46	4	3,2	3,34	1,46	3,47
3	Trousers	pantaloni	800	0,95	0,38	9,41	1,88	1,6	4,84	3,46	4,82
3	Potato	patata	1366,2	0,99	0,1	8,24	2,32	1,55	4,44	3,53	3,87
3	Skate	pattino	1440	0,43	2,11	5,78	3,46	3,2	2,9	2,44	3,04
3	Pen	penna	1042	0,65	1,74	9,65	2,29	1,65	4,78	4,88	4,84
3	Fountain pen	penna stilografica	1407	0,54	2,13	5,19	4,39	2,33	3,13	4,9	3,44
3	Pot	pentola	1437	0,93	0,48	8,93	2,89	1,91	4,68	4,11	4,68
3	Pepper	peperone	934	0,82	0,75	7,42	3,43	1,74	3,93	3,22	4,09
3	Pear	pera	1033	1	0	7,82	1,95	1,79	4,48	3,79	4,55
3	Flat peach	pesca tabacchiera	2496	0,04	2,21	0	4,89	2,04	2,76	3,38	2,98
3	Piano	pianoforte	860	0,76	1,02	9,66	3,44	3,95	3,53	4,95	4,81
3	Foot	piede	780	0,99	0,1	10,47	1,59	2,33	4,71	1,79	4,64
3	Stone	pietra	1431	0,18	2,77	10,82	3,08	2,34	3,47	2,06	2,85
3	Penguin	pinguino	992	0,97	0,2	7,34	2,85	3,25	2,43	1,23	2,61
3	Pine tree	pino	2337	0,02	2,56	8,55	4,29	2,44	2,95	1,17	4,12
3	Pincers	pinze	1084	0,08	1,9	7,79	4,74	2,36	2,94	4,67	4,22
3	Pyramid	piramide	1135	0,91	0,57	8,7	4,09	2,45	2,64	1,59	1,81
3	Gun	pistola	770	0,87	0,86	9,71	3,86	2,67	2,47	4,72	4,73
3	Armchair	poltrona	1162	0,99	0,09	9,4	3,16	2,22	4,51	2,25	3,87
3	Tomato	pomodoro	1358,5	1	0	9,36	2,39	1,45	4,65	3,85	4,48
3	Racket	racchetta	1047	0,66	1	6,68	3,75	2,47	3,33	4,78	4,04
3	Spider	ragno	685	0,68	1,11	8,49	2,68	2,33	3,07	1,24	4,23
3	Ruler	righello	1100	0,94	0,33	6,33	3,17	1,73	4,32	4,39	4,28
3	Rhino	rinoceronte	879	0,96	0,31	6,5	3,21	3,25	2,24	1,12	3,69
3	Rose	rosa	1414	0,96	0,25	10,6	2,62	2,95	4,22	2,13	4,75
3	Willow	salice	1318	0,35	2,16	7,03	4,4	2,93	2,84	1,33	3,84
3	Saxophone	sassofono	1826,6	0,41	2,34	6,95	5,64	4,16	2,27	4,67	4,06
3	Chess	scacchi	999	0,35	1,49	9,17	3,89	3,66	3,26	4,67	3,12
3	Cockroach	scarafaggio	833,5	0,49	2,19	6,19	3,96	2,91	2,29	1,19	4,04
3	Shoe	scarpa	770	0,83	1,07	8,33	1,84	2,09	4,74	3,32	4,26
3	Ski	sci	1483,7	1	0	9,96	3,52	2,04	2,91	2,41	3,51
3	Cliff	scogliera	922,9	0,45	3	7,98	4,35	3,72	2,96	1,37	3,26
3	Scorpion	scorpione	1168,2	0,9	0,64	7,48	4,1	3,44	2,32	1,15	2,9
3	Shield	scudo	877,9	0,88	0,8	9,27	3,85	3,49	2,32	3,87	3,02
3	Chair	sedia	795	0,96	0,28	9,79	1,77	2,01	4,79	2,32	4,44
3	Rocking chair	sedia a dondolo	1195	0,96	0,28	5,35	3,26	3,22	3,11	2,18	2,72
3	Handsaw	sega	967,9	0,92	0,52	8,02	4,07	1,56	2,56	4,63	4,03
3	Snake	serpente	799,2	0,89	0,71	9,04	2,85	2,49	2,74	1,36	3,8
3	Stool	sgabello	1083,2	0,95	0,34	7,38	3,73	2,04	4,19	2,52	3,31
3	Skateboard	skateboard	734,7	0,93	0,37	6,47	4,79	1,86	2,88	2,44	1,75
3	Sun	sole	1466,5	0,96	0,26	11,92	1,51	1,96	4,91	1,11	4,15
3	Sword	spada	657,7	0,95	0,34	10,25	2,99	1,71	2,51	4,52	4,07
3	Starfish	stella marina	1074	1	0	5,08	3,52	2,85	2,81	1,45	3,94
3	Tambourine	tamburello	1790	0,52	2,36	6,39	3,39	3,52	2,46	4,67	2,62
3	Drum	tamburo	1142	0,87	0,89	8,37	2,99	3	3,03	4,79	4,07
3	Turtle	tartaruga	914	0,92	0,56	8,34	2,89	3,09	3,25	1,56	3,99
3	Table	tavolo	1019	0,89	0,71	11,07	1,87	1,77	4,73	2,3	4,66
3	Cup	tazza	1012	0,7	1,44	8,84	2,1	1,7	4,52	4,45	3,79
3	Teapot	teiera	2375	0,84	0,9	5,91	4,8	2,82	3,54	4,21	3,62
3	Pencil sharpener	temperino	1326	0,78	0,96	5,63	3,52	2,13	4,52	4,65	4,34
3	Tiger	tigre	1102	0,97	0,2	8,67	2,57	3,4	2,6	1,21	4,48
3	Rubber stamp	timbro	1221	0,8	1,29	9,54	4,3	2,49	2,43	4,56	2,04
3	Tower	torre	1453	0,88	0,89	9,92	3,3	3,4	2,91	1,6	2,93
3	Tractor	trattore	729	1	0	7,59	2,91	3,87	3,29	4,1	3,04
3	Train	treno	1071	0,95	0,38	10,77	2,97	3,52	4,25	2,81	4,17
3	Bugle	tromba	1366	0,8	1,12	8,84	4,06	2,26	2,59	4,2	4,16
3	Trumpet	tromba	1219	0,96	0,28	8,84	3,89	3,48	2,76	4,8	4,47
3	Tulip	tulipano	1559	0,72	1,39	6,38	3,84	1,96	3	1,95	4,24
3	Grapes	uva	1211	0,79	1,22	9,33	2,29	2,23	3,92	3,25	4,28
3	Wasp	vespa	1073,1	0,46	1,16	7,37	3,18	3,43	3,5	1,37	4,16
3	Violin	violino	947	0,85	0,86	9,17	3,93	3,52	3,2	4,84	4,4
3	Screw	vite	1075,6	0,61	1,62	10,55	4,04	2,33	2,77	4,08	3,21
3	Volcano	vulcano	1062	0,97	0,18	8,64	3,51	2,37	2,79	1,05	3,75
3	Mosquito	zanzara	1132,6	0,73	1,46	7,87	3,05	2,52	4,15	1,82	4,28
3	Zebra	zebra	940,7	0,99	0,1	6,52	3,01	3,21	2,65	1,16	3,71
4	Bathrobe	accappatoio	943,1	1	0	6,54	3,28	1,99	4,63	3,67	2,73
4	Plane	aereo	1052,7	0,78	1,08	10,93	2,81	3	4,04	2,52	4,21
4	Duck	anatra	1456,5	0,64	1,73	7,66	3,27	3,56	3,26	1,36	3,42
4	Ring	anello	730,9	1	0	10,04	3,13	2,58	4,2	4,38	4,61
4	Seal ring	anello con sigillo	768,2	0,01	0,89	1,61	5,48	2,33	1,77	4,11	2,56
4	Watermelon	anguria	806,3	0,87	0,57	6,86	3	1,69	4,01	3,41	3,97
4	Bee	ape	2044	0,54	2,23	8,23	2,33	3,22	3,79	1,35	4,29
4	Orange	arancia	841,8	0,94	0,39	8,6	2,12	1,49	4,39	3,74	4,56
4	Bow	arco	869,4	0,99	0,1	11,06	3,13	1,57	2,52	4,57	2,83
4	Wardrobe	armadio	1198,6	0,95	0,41	8,88	2,81	1,89	4,6	3,48	4,72
4	Harp	arpa	950,7	0,93	0,53	7,81	5	3,38	2,42	4,64	3,76
4	Asparagus	asparago	2046,5	0,78	1,42	6,17	4,74	2	3,1	3,16	3,05
4	Bus	autobus	855,2	0,27	1,9	10,44	3,55	2,76	4,45	3,06	3,98
4	Avocado	avocado	903,7	0,12	2,27	6,47	6,23	2,4	1,66	2,99	1,99
4	Doll	bambola	811,2	1	0	8,19	1,61	3,27	3,56	3,85	3,85
4	Banana	banana	760,3	1	0	8,15	1,91	1,37	4,47	3,68	4,59
4	Boat	barca	820,6	0,8	1,25	10,72	2,69	2,65	3,2	3,49	2,71
4	Skittle	birillo	1205	0,96	0,28	5,24	4,14	1,88	3,08	2,52	3,29
4	Cookie	biscotto	761,1	0,84	0,96	7,25	1,93	1,84	4,45	4,05	4,04
4	Bracelet	braccialetto	960,4	0,5	1,43	7,03	2,88	2,91	4,43	3,88	4,59
4	Arm	braccio	877	0,74	1,11	10,71	1,8	1,61	4,87	2,84	4,62
4	Screwdriver	cacciavite	927,9	0,88	0,77	6,86	4,33	1,79	3,28	4,78	4,2
4	Socks	calzini	930,2	0,58	1,87	7,48	2,31	1,48	4,79	3,8	3,94
4	Shirt	camicia	922,7	1	0	9,28	3,25	2,36	4,41	3,61	4,52
4	Kangaroo	canguro	963,3	1	0	6,79	3,4	2,89	2,48	1,23	3,46
4	Cannon	cannone	1367,4	0,95	0,35	8,45	3,94	2,93	2,34	3,61	3,79
4	Undershirt	canottiera	703,9	0,79	0,86	6,89	2,55	1,23	4,31	3,21	3,68
4	Coat	cappotto	2129,5	0,92	0,57	8,25	3,55	2,16	4,33	3,51	4,28
4	Artichoke	carciofo	1979	0,93	0,53	7,14	4,27	2,64	3,67	3,59	3,71
4	Carrot	carota	899	0,99	0,09	8,22	2,47	1,58	4,47	3,62	4,36
4	House	casa	1166,2	0,83	1,21	13,23	1,61	2,85	4,9	2,41	4,78
4	Waterfall	cascata	1561,2	0,8	0,79	8,77	3,84	3,89	2,65	1,15	4,12
4	Chest of drawers	cassettiera	1246,3	0,41	2,83	5,55	4,2	2,48	4,05	3,69	4,24
4	Chestnut	castagna	1121,7	0,72	1,34	7,03	3,28	1,71	3,46	3,38	3,44
4	Castle	castello	980,6	0,72	1,52	10,49	2,91	3,04	2,97	1,87	3,31
4	Cathedral	cattedrale	1723,3	0,45	2,26	9,15	5,28	4,39	3,21	1,82	3,24
4	Horse	cavallo	881	0,99	0,09	10,78	2,25	3,31	3,51	2,66	4,67
4	Cauliflower	cavolfiore	1265	0,76	1,08	6,62	4,29	2,84	3,5	3,28	3,6
4	Brain	cervello	965,8	0,85	0,75	10,84	3,82	2,7	4,26	1,5	4
4	Cucumber	cetriolo	993,6	0,87	0,72	6,76	4,01	1,68	3,49	3,27	3,66
4	Church	chiesa	983	0,68	1,52	11,54	2,79	3,2	3,9	1,82	3,76
4	Nail (tool)	chiodo	1715	0,9	0,67	8,43	3,27	1,32	3,23	3,72	3,62
4	Guitar	chitarra	647,7	0,76	1,02	10,34	3,1	2,84	3,88	4,95	4,83
4	Cherries	ciliegie	702,1	0,99	0,09	7,75	2,53	1,82	4,38	3,49	4,32
4	Onion	cipolla	967,2	0,91	0,66	9,32	3,19	1,62	4,31	3,72	3,49
4	Ladybird	coccinella	1212,1	1	0	5,79	2,76	2,55	3,82	1,36	4,09
4	Crocodile	coccodrillo	1041,7	0,88	0,53	7,77	2,95	3,27	2,43	1,15	3,38
4	Necklace	collana	930	0,94	0,45	9,76	2,57	2,37	4,22	3,22	4,66
4	Compasses	compasso	878,4	0,98	0,18	7,01	4,89	2,49	3,26	4,84	3,36
4	Jump rope	corda per saltare	941,4	0,49	1,57	2,71	3,24	2,59	3,12	4,7	3,07
4	Raven	corvo	1414,9	0,77	1,43	7,72	3,85	2,24	2,56	1,19	3,81
4	Mussel	cozza	2450	0,85	0,88	7,2	4,07	2,02	3,2	3,12	2,55
4	Skull	cranio	1013,3	0,17	0,84	8,59	4,59	2,96	3,12	1,48	3,81
4	Dice	dado	612,2	0,99	0,1	7,91	2,48	1,81	3,69	4,53	3,33
4	Dolphin	delfino	1310,8	0,95	0,35	8,06	3,04	2,3	2,93	1,32	4,43
4	Diamond	diamante	2410,5	0,73	1,57	8,45	4,25	2,55	2,87	2,05	4,44
4	Finger	dito	737,7	0,26	1,4	10	1,65	2	4,84	4,15	4,2
4	Elephant	elefante	784,3	0,99	0,09	8,4	2,46	3	2,8	1,38	4,41
4	Butterfly	farfalla	746,7	0,99	0,09	8,67	2,31	2,51	3,92	1,41	4,14
4	Lighthouse	faro	1034,7	0,77	1,41	8,98	4,4	2,93	2,33	2	2,52
4	Accordion	fisarmonica	1513,9	0,89	0,61	8,04	4,56	3,51	2,7	4,96	3,43
4	Flute	flauto	1092	0,89	0,49	8,58	4,14	1,81	3,38	4,74	4,13
4	Fork	forchetta	771,1	1	0	8,18	1,92	1,82	4,93	4,82	4,75
4	Cheese	formaggio	2341,9	0,63	2,05	9,71	2,92	2,31	4,32	3,64	3,89
4	Ant	formica	1182	0,92	0,59	7,52	2,41	1,82	3,82	1,42	4,39
4	Strawberry	fragola	867,2	1	0	7,57	2,23	2,17	4,43	3,17	4,63
4	Hen	gallina	826,7	0,91	0,53	8,48	2,39	3,18	3,66	1,91	3,06
4	Rooster	gallo	1045,6	0,87	0,79	8,08	2,68	3,18	3,48	1,69	3,08
4	Leg	gamba	1075,1	0,96	0,31	9,76	1,77	2,33	4,71	1,89	4,69
4	Cat	gatto	801,9	0,96	0,28	10,01	1,7	3,01	4,48	2,2	4,82
4	Jacket	giacca	1286,1	0,91	0,65	9,27	3,24	2,03	3,87	3,43	4,48
4	Ludo	gioco da tavolo	1594,8	0,15	2,95	5,93	3,8	4,24	3,37	4,6	3,77
4	Giraffe	giraffa	623	1	0	6,67	2,65	3,09	2,78	1,15	3,88
4	Sunflower	girasole	1600,4	1	0	7,6	3,15	2,52	3,83	1,79	4,45
4	Eraser	gomma	1549,9	0,51	2,08	9,72	2,52	1,74	4,46	4,55	4,59
4	Skirt	gonna	870,6	0,96	0,31	8,54	2,43	1,28	3,95	3,27	4,33
4	Paperclip	graffetta	967,9	0,74	1,4	4,92	4,55	1,45	4,28	4,24	3,62
4	Crab	granchio	1288,6	0,94	0,44	7,06	3,4	3,11	2,89	1,69	3,89
4	Glove	guanto	754,5	0,78	1,06	7,87	2,82	1,88	4,12	4,68	3,09
4	Hippopotamus	ippopotamo	1444,2	0,87	0,74	6,43	3,03	2,69	2,25	1,16	3,56
4	Island	isola	1454,5	0,91	0,6	11,39	3,12	2,66	3,46	1,16	3,22
4	Kiwi fruit	kiwi	1138,8	0,98	0,18	7,28	3,49	1,86	4,06	3,72	3,84
4	Bed	letto	874,1	0,9	0,63	12,13	1,65	2,35	4,9	2,57	4,12
4	Bookcase	libreria	1119,5	0,94	0,44	10,03	3,73	3,48	4,55	3,8	4,24
4	Lemon	limone	1170	1	0	9,5	2,2	1,34	4,39	3,35	4,02
4	Tongue	lingua	1006,5	0,88	0,7	12,27	2,04	2,44	4,7	1,38	3,55
4	Moon	luna	1228,4	0,84	0,8	10,51	1,76	1,67	4,53	1,03	3,76
4	Mango	mango	1302,1	0,12	2,39	6,71	5,64	1,44	1,81	2,95	2,67
4	Hand	mano	609,7	0,91	0,54	12,55	1,42	2,49	4,85	4,26	4,65
4	Sea	mare	1634,5	0,95	0,3	12,28	1,64	1,56	4,37	1,96	4,44
4	Daisy	margherita	906,3	0,99	0,09	8,13	2,42	2,04	4,31	2,07	4,79
4	Hammer	martello	1395,9	0,98	0,17	8,72	3,12	1,87	3,41	4,56	4,57
4	Pencil	matita	647,7	0,97	0,2	8,82	2,19	1,17	4,87	4,87	4,85
4	Apple	mela	671,5	0,96	0,26	8,94	1,91	1,53	4,68	3,94	4,78
4	Quince	mela cotogna	1948,5	0,01	2,46	4,13	5,47	1,56	2,32	3,08	3,05
4	Pomegranate	melagrana	1093,7	0,06	1,33	5,53	4,38	2,01	3,07	3,5	2,89
4	Eggplant	melanzana	904,1	0,97	0,2	6,82	3,19	1,48	4,15	3,31	4,01
4	Scooter	monopattino	1073,7	0,98	0,17	5,84	3,7	2,45	2,9	4,23	2,01
4	Mountain	montagna	772	0,83	1,18	10,98	2,51	2,84	4,04	1,64	4,49
4	Motorbike	moto	867,1	0,66	1,53	11,3	3,05	3,79	3,99	4,54	4,3
4	Cow	mucca	1081,6	0,94	0,37	9,17	2,05	2,84	3,64	2,16	4,58
4	Mill	mulino	1364,5	0,58	1,49	8,43	4,29	3	2,51	1,98	2
4	Nose	naso	613,1	1	0	10,39	1,66	1,67	4,79	2,11	4,41
4	Walnut	noce	829,3	1	0	8,84	3,2	2	4,15	3,69	4,47
4	Cloud	nuvola	952,5	0,92	0,45	8,74	1,88	2,05	4,61	1,07	3,89
4	Goose	oca	1399,6	0,84	0,84	8,44	2,39	2,41	2,95	1,37	3,27
4	Eye	occhio	617	0,99	0,09	11,23	1,66	3,12	4,88	1,87	4,48
4	Olive tree	olivo	1313,7	0,04	2,63	7,88	4,31	3,11	2,97	1,73	3,77
4	Wave	onda	1214,2	0,44	2,43	10,9	2,63	2,99	3,71	1,35	3,61
4	Pendant	orecchini	696,2	0,61	1,91	7,5	3,15	1,87	4,27	3,93	4,36
4	Ear	orecchio	641,2	0,99	0,1	9,77	1,73	2,4	4,57	1,72	4,45
4	Bone	osso	943	0,93	0,41	9,13	2,85	1,35	3,25	1,66	3,44
4	Frying pan	padella	1191,1	0,83	0,85	9,02	3,35	1,83	4,59	4,28	4,7
4	Paella	paella	1167	0,83	1,23	6,1	6,09	4,12	2,97	3,68	3,07
4	Shovel	pala	982	0,49	2,02	8,25	3,48	2,01	2,89	4,57	3,79
4	Ball	palla	839,2	0,8	0,86	10,55	1,48	2,61	4,21	4,13	4,53
4	Palm tree	palma	929,9	0,96	0,25	8,46	4	3,2	3,34	1,46	3,47
4	Trousers	pantaloni	855,3	0,95	0,38	9,41	1,88	1,6	4,84	3,46	4,82
4	Poppy	papavero	1134,1	0,8	1,16	7,21	3,64	2,16	3,19	1,8	3,99
4	Potato	patata	1072,5	0,99	0,1	8,24	2,32	1,55	4,44	3,53	3,87
4	Skate	pattino	838	0,43	2,11	5,78	3,46	3,2	2,9	2,44	3,04
4	Pen	penna	801,7	0,65	1,74	9,65	2,29	1,65	4,78	4,88	4,84
4	Fountain pen	penna stilografica	825,4	0,54	2,13	5,19	4,39	2,33	3,13	4,9	3,44
4	Felt-tip pen	pennarello	1081	0,65	1,55	7,07	2,59	1,89	4,37	4,84	4,35
4	Pot	pentola	1213,9	0,93	0,48	8,93	2,89	1,91	4,68	4,11	4,68
4	Small saucepan	pentolino	1732,5	0,22	1,79	6,93	3,75	1,94	4,44	4,39	4,31
4	Pepper	peperone	981	0,82	0,75	7,42	3,43	1,74	3,93	3,22	4,09
4	Pear	pera	934	1	0	7,82	1,95	1,79	4,48	3,79	4,55
4	Flat peach	pesca tabacchiera	1186,8	0,04	2,21	0	4,89	2,04	2,76	3,38	2,98
4	Piano	pianoforte	1065,7	0,76	1,02	9,66	3,44	3,95	3,53	4,95	4,81
4	Pigeon	piccione	1569,5	0,88	0,73	7,5	3,2	2,93	4,16	1,21	4,11
4	Foot	piede	1082,5	0,99	0,1	10,47	1,59	2,33	4,71	1,79	4,64
4	Penguin	pinguino	978,7	0,97	0,2	7,34	2,85	3,25	2,43	1,23	2,61
4	Bat	pipistrello	1436,8	0,99	0,09	7,33	3,58	3,22	2,79	1,21	3,14
4	Gun	pistola	1413,8	0,87	0,86	9,71	3,86	2,67	2,47	4,72	4,73
4	Tomato	pomodoro	728,5	1	0	9,36	2,39	1,45	4,65	3,85	4,48
4	Racket	racchetta	1254,6	0,66	1	6,68	3,75	2,47	3,33	4,78	4,04
4	Spider	ragno	822,3	0,68	1,11	8,49	2,68	2,33	3,07	1,24	4,23
4	Redcurrant	ribes	1397,7	0,46	2,9	6,89	5,39	2,69	2,67	3,31	2,98
4	Ruler	righello	780,6	0,94	0,33	6,33	3,17	1,73	4,32	4,39	4,28
4	Rose	rosa	1174	0,96	0,25	10,6	2,62	2,95	4,22	2,13	4,75
4	Chess	scacchi	1001,6	0,35	1,49	9,17	3,89	3,66	3,26	4,67	3,12
4	Cockroach	scarafaggio	2315	0,49	2,19	6,19	3,96	2,91	2,29	1,19	4,04
4	Shoe	scarpa	810,7	0,83	1,07	8,33	1,84	2,09	4,74	3,32	4,26
4	Ski	sci	822,5	1	0	9,96	3,52	2,04	2,91	2,41	3,51
4	Shield	scudo	1130,6	0,88	0,8	9,27	3,85	3,49	2,32	3,87	3,02
4	Celery	sedano	1493	0,87	0,92	8,34	4,48	2,01	3,43	3,35	3,67
4	Chair	sedia	686,2	0,96	0,28	9,79	1,77	2,01	4,79	2,32	4,44
4	Handsaw	sega	1438,3	0,92	0,52	8,02	4,07	1,56	2,56	4,63	4,03
4	Snake	serpente	945,7	0,89	0,71	9,04	2,85	2,49	2,74	1,36	3,8
4	Skateboard	skateboard	1253,5	0,93	0,37	6,47	4,79	1,86	2,88	2,44	1,75
4	Sun	sole	1020	0,96	0,26	11,92	1,51	1,96	4,91	1,11	4,15
4	Sword	spada	744,8	0,95	0,34	10,25	2,99	1,71	2,51	4,52	4,07
4	Brooch	spilla	1668,1	0,72	1,59	6,77	4	4,05	2,87	3,89	2,97
4	Shark	squalo	795,4	0,54	2,11	8,2	3,38	2,73	2,44	1,1	4,43
4	Starfish	stella marina	994,7	1	0	5,08	3,52	2,85	2,81	1,45	3,94
4	Turtle	tartaruga	750,8	0,92	0,56	8,34	2,89	3,09	3,25	1,56	3,99
4	Table	tavolo	1121,8	0,89	0,71	11,07	1,87	1,77	4,73	2,3	4,66
4	Cup	tazza	1053,3	0,7	1,44	8,84	2,1	1,7	4,52	4,45	3,79
4	Teapot	teiera	1558,3	0,84	0,9	5,91	4,8	2,82	3,54	4,21	3,62
4	Pencil sharpener	temperino	913,6	0,78	0,96	5,63	3,52	2,13	4,52	4,65	4,34
4	Tiger	tigre	1217,7	0,97	0,2	8,67	2,57	3,4	2,6	1,21	4,48
4	Rubber stamp	timbro	1527	0,8	1,29	9,54	4,3	2,49	2,43	4,56	2,04
4	Train	treno	980,3	0,95	0,38	10,77	2,97	3,52	4,25	2,81	4,17
4	Trumpet	tromba	2495	0,96	0,28	8,84	3,89	3,48	2,76	4,8	4,47
4	Bugle	tromba	956,7	0,8	1,12	8,84	4,06	2,26	2,59	4,2	4,16
4	Tulip	tulipano	1718,3	0,72	1,39	6,38	3,84	1,96	3	1,95	4,24
4	Nail (bodypart)	unghia	1010,2	0,89	0,62	7,58	2,36	2,28	4,84	3,69	3,39
4	Grapes	uva	1086	0,79	1,22	9,33	2,29	2,23	3,92	3,25	4,28
4	Vertebra	vertebra	2442,1	0,08	1,38	6,4	6,12	2,32	2,32	1,49	2,53
4	Violin	violino	1400,6	0,85	0,86	9,17	3,93	3,52	3,2	4,84	4,4
4	Volcano	vulcano	1196,9	0,97	0,18	8,64	3,51	2,37	2,79	1,05	3,75
4	Zebra	zebra	938,4	0,99	0,1	6,52	3,01	3,21	2,65	1,16	3,71
4	Pumpkin	zucca	1503,7	0,75	1,35	8,62	3,94	1,73	3,39	3,07	3,31
5	Bathrobe	accappatoio	1092,1	1	0	6,54	3,28	1,99	4,63	3,67	2,73
5	Anchovy	acciughe	1018	0,36	2,47	8,09	5,15	2,39	2,75	2,67	2,6
5	Plane	aereo	779	0,78	1,08	10,93	2,81	3	4,04	2,52	4,21
5	Ring	anello	792	1	0	10,04	3,13	2,58	4,2	4,38	4,61
5	Seal ring	anello con sigillo	707	0,01	0,89	1,61	5,48	2,33	1,77	4,11	2,56
5	Eel	anguilla	1737	0,41	2,54	7,39	4,69	1,49	1,89	1,32	2,83
5	Watermelon	anguria	872,6	0,87	0,57	6,86	3	1,69	4,01	3,41	3,97
5	Bee	ape	1070,4	0,54	2,23	8,23	2,33	3,22	3,79	1,35	4,29
5	Orange	arancia	635,1	0,94	0,39	8,6	2,12	1,49	4,39	3,74	4,56
5	Bow	arco	769	0,99	0,1	11,06	3,13	1,57	2,52	4,57	2,83
5	Wardrobe	armadio	1048,5	0,95	0,41	8,88	2,81	1,89	4,6	3,48	4,72
5	Armour	armatura	2186,6	0,89	0,81	8,69	4,17	3,6	2,28	3,3	2,98
5	Harp	arpa	1143	0,93	0,53	7,81	5	3,38	2,42	4,64	3,76
5	Asparagus	asparago	1582,9	0,78	1,42	6,17	4,74	2	3,1	3,16	3,05
5	Bus	autobus	696,6	0,27	1,9	10,44	3,55	2,76	4,45	3,06	3,98
5	Whale	balena	2071,5	0,33	2,05	8,16	3,52	2,74	2,34	1,17	4,09
5	Doll	bambola	805,5	1	0	8,19	1,61	3,27	3,56	3,85	3,85
5	Banana	banana	647,6	1	0	8,15	1,91	1,37	4,47	3,68	4,59
5	Beard	barba	1989,1	0,2	1,09	9,52	3,12	3,16	3,35	2,69	2,08
5	Boat	barca	884,8	0,8	1,25	10,72	2,69	2,65	3,2	3,49	2,71
5	Skittle	birillo	791,7	0,96	0,28	5,24	4,14	1,88	3,08	2,52	3,29
5	Cookie	biscotto	1117,4	0,84	0,96	7,25	1,93	1,84	4,45	4,05	4,04
5	Steak	bistecca	2043,3	0,37	2,61	7,54	3,16	3,11	4,19	3,57	4,16
5	Bangle	braccialetto	1237,5	0,4	2,23	7,03	3,19	2,71	4,33	3,92	4,09
5	Bracelet	braccialetto	1038,9	0,5	1,43	7,03	2,88	2,91	4,43	3,88	4,59
5	Arm	braccio	706,9	0,74	1,11	10,71	1,8	1,61	4,87	2,84	4,62
5	Screwdriver	cacciavite	904	0,88	0,77	6,86	4,33	1,79	3,28	4,78	4,2
5	Socks	calzini	671,8	0,58	1,87	7,48	2,31	1,48	4,79	3,8	3,94
5	Shirt	camicia	685	1	0	9,28	3,25	2,36	4,41	3,61	4,52
5	Kangaroo	canguro	840,2	1	0	6,79	3,4	2,89	2,48	1,23	3,46
5	Cannon	cannone	996,9	0,95	0,35	8,45	3,94	2,93	2,34	3,61	3,79
5	Undershirt	canottiera	734	0,79	0,86	6,89	2,55	1,23	4,31	3,21	3,68
5	Coat	cappotto	722,3	0,92	0,57	8,25	3,55	2,16	4,33	3,51	4,28
5	Carrot	carota	975	0,99	0,09	8,22	2,47	1,58	4,47	3,62	4,36
5	Folder	cartella	1645	0,06	3,43	10,05	4,53	1,69	4,21	4,05	3,55
5	House	casa	1070	0,83	1,21	13,23	1,61	2,85	4,9	2,41	4,78
5	Waterfall	cascata	1004	0,8	0,79	8,77	3,84	3,89	2,65	1,15	4,12
5	Chest of drawers	cassettiera	1981	0,41	2,83	5,55	4,2	2,48	4,05	3,69	4,24
5	Chestnut	castagna	1140	0,72	1,34	7,03	3,28	1,71	3,46	3,38	3,44
5	Castle	castello	1752	0,72	1,52	10,49	2,91	3,04	2,97	1,87	3,31
5	Horse	cavallo	633	0,99	0,09	10,78	2,25	3,31	3,51	2,66	4,67
5	Cauliflower	cavolfiore	1309	0,76	1,08	6,62	4,29	2,84	3,5	3,28	3,6
5	Brain	cervello	925	0,85	0,75	10,84	3,82	2,7	4,26	1,5	4
5	Church	chiesa	1573	0,68	1,52	11,54	2,79	3,2	3,9	1,82	3,76
5	Nail (tool)	chiodo	1350,1	0,9	0,67	8,43	3,27	1,32	3,23	3,72	3,62
5	Guitar	chitarra	608,4	0,76	1,02	10,34	3,1	2,84	3,88	4,95	4,83
5	Cherries	ciliegie	635,9	0,99	0,09	7,75	2,53	1,82	4,38	3,49	4,32
5	Onion	cipolla	775	0,91	0,66	9,32	3,19	1,62	4,31	3,72	3,49
5	Ladybird	coccinella	1005,5	1	0	5,79	2,76	2,55	3,82	1,36	4,09
5	Coconut	cocco	1260	0,36	2,03	8,33	3,9	2,12	3,17	3,33	2,84
5	Crocodile	coccodrillo	752	0,88	0,53	7,77	2,95	3,27	2,43	1,15	3,38
5	Hummingbird	colibri	1162	0,46	2,02	5,93	5,57	4,33	1,78	1,16	3,11
5	Strainer	colino	2089,7	0,24	2,95	6,48	5,2	2,44	3,55	4,31	3,36
5	Necklace	collana	1072	0,94	0,45	9,76	2,57	2,37	4,22	3,22	4,66
5	Compasses	compasso	1387,8	0,98	0,18	7,01	4,89	2,49	3,26	4,84	3,36
5	Cockle	conchiglia	764	0,89	0,6	7,91	2,43	2,37	3,27	1,96	2,73
5	Jump rope	corda per saltare	812	0,49	1,57	2,71	3,24	2,59	3,12	4,7	3,07
5	Raven	corvo	1274	0,77	1,43	7,72	3,85	2,24	2,56	1,19	3,81
5	Mussel	cozza	1650	0,85	0,88	7,2	4,07	2,02	3,2	3,12	2,55
5	Dice	dado	616,1	0,99	0,1	7,91	2,48	1,81	3,69	4,53	3,33
5	Dolphin	delfino	749,1	0,95	0,35	8,06	3,04	2,3	2,93	1,32	4,43
5	Diamond	diamante	1997,2	0,73	1,57	8,45	4,25	2,55	2,87	2,05	4,44
5	Finger	dito	662,4	0,26	1,4	10	1,65	2	4,84	4,15	4,2
5	Couch	divano	2085,8	0,36	3,07	9,11	3,42	3,08	4,2	2,01	3,89
5	Elephant	elefante	574,1	0,99	0,09	8,4	2,46	3	2,8	1,38	4,41
5	Factory	fabbrica	1291,5	0,49	2,51	10,38	4,39	4,36	3,16	2,97	3,45
5	Butterfly	farfalla	668,9	0,99	0,09	8,67	2,31	2,51	3,92	1,41	4,14
5	Lighthouse	faro	1777,5	0,77	1,41	8,98	4,4	2,93	2,33	2	2,52
5	Slingshot	fionda	872,9	0,84	0,92	6,92	3,71	2,83	2,21	4,72	2,12
5	Accordion	fisarmonica	853,1	0,89	0,61	8,04	4,56	3,51	2,7	4,96	3,43
5	Flute	flauto	706,5	0,89	0,49	8,58	4,14	1,81	3,38	4,74	4,13
5	Fondue	fonduta	2371	0,15	2,97	6,24	6,41	3,83	1,91	4,25	2,08
5	Fork	forchetta	596	1	0	8,18	1,92	1,82	4,93	4,82	4,75
5	Cheese	formaggio	949,2	0,63	2,05	9,71	2,92	2,31	4,32	3,64	3,89
5	Ant	formica	813,6	0,92	0,59	7,52	2,41	1,82	3,82	1,42	4,39
5	Strawberry	fragola	691,5	1	0	7,57	2,23	2,17	4,43	3,17	4,63
5	Dart	freccetta	1410,3	0,83	0,99	5,65	4,31	2,47	2,65	4,57	2,93
5	Arrow	freccia	555,9	0,96	0,31	9,21	3,04	1,37	2,41	4,11	2,91
5	Seagull	gabbiano	1214	0,89	0,7	7,89	3,51	2,99	3,16	1,16	3,6
5	Hen	gallina	1344,8	0,91	0,53	8,48	2,39	3,18	3,66	1,91	3,06
5	Rooster	gallo	960,9	0,87	0,79	8,08	2,68	3,18	3,48	1,69	3,08
5	Leg	gamba	1300,9	0,96	0,31	9,76	1,77	2,33	4,71	1,89	4,69
5	Cat	gatto	650	0,96	0,28	10,01	1,7	3,01	4,48	2,2	4,82
5	Cheetah	ghepardo	1792,4	0,4	2,84	7,14	4,05	3,27	2,19	1,15	3,6
5	Acorn	ghianda	1449	0,65	1,78	6,18	4,13	2,23	2,4	2,27	2,35
5	Ludo	gioco da tavolo	1763,9	0,15	2,95	5,93	3,8	4,24	3,37	4,6	3,77
5	Giraffe	giraffa	717,1	1	0	6,67	2,65	3,09	2,78	1,15	3,88
5	Sunflower	girasole	771	1	0	7,6	3,15	2,52	3,83	1,79	4,45
5	Eraser	gomma	1455,9	0,51	2,08	9,72	2,52	1,74	4,46	4,55	4,59
5	Skirt	gonna	1296,7	0,96	0,31	8,54	2,43	1,28	3,95	3,27	4,33
5	Paperclip	graffetta	1213	0,74	1,4	4,92	4,55	1,45	4,28	4,24	3,62
5	Crab	granchio	1440,1	0,94	0,44	7,06	3,4	3,11	2,89	1,69	3,89
5	Skyscraper	grattacielo	978,6	0,88	0,58	7,92	4,21	3,49	3,18	1,84	4,49
5	Glove	guanto	609,9	0,78	1,06	7,87	2,82	1,88	4,12	4,68	3,09
5	Owl	gufo	1065,2	0,84	0,83	7,22	3,31	3,32	2,52	1,2	3,55
5	Hippopotamus	ippopotamo	1724,5	0,87	0,74	6,43	3,03	2,69	2,25	1,16	3,56
5	Island	isola	981,4	0,91	0,6	11,39	3,12	2,66	3,46	1,16	3,22
5	Kiwi fruit	kiwi	1132	0,98	0,18	7,28	3,49	1,86	4,06	3,72	3,84
5	Lamp	lampada	764	0,81	0,94	8,88	2,87	2,6	4,25	3,48	3,44
5	Lettuce	lattuga	1807,7	0,32	2,17	7,45	4,03	2,28	3,71	3,16	4,27
5	Bed	letto	613,3	0,9	0,63	12,13	1,65	2,35	4,9	2,57	4,12
5	Dragonfly	libellula	764,7	0,65	1,77	5,97	4,28	3,25	2,55	1,24	3,41
5	Bookcase	libreria	1221	0,94	0,44	10,03	3,73	3,48	4,55	3,8	4,24
5	Lemon	limone	913	1	0	9,5	2,2	1,34	4,39	3,35	4,02
5	Tongue	lingua	763	0,88	0,7	12,27	2,04	2,44	4,7	1,38	3,55
5	Moon	luna	1195	0,84	0,8	10,51	1,76	1,67	4,53	1,03	3,76
5	Mango	mango	1356	0,12	2,39	6,71	5,64	1,44	1,81	2,95	2,67
5	Hand	mano	745,9	0,91	0,54	12,55	1,42	2,49	4,85	4,26	4,65
5	Praying mantis	mantide religiosa	979	0,41	2,64	4,01	5,65	3,76	2,15	1,24	3,22
5	Maracas	maracas	1457,1	0,79	1,14	5,48	4,4	2,84	2,29	4,74	2,78
5	Sea	mare	1445	0,95	0,3	12,28	1,64	1,56	4,37	1,96	4,44
5	Daisy	margherita	1206,5	0,99	0,09	8,13	2,42	2,04	4,31	2,07	4,79
5	Hammer	martello	784,1	0,98	0,17	8,72	3,12	1,87	3,41	4,56	4,57
5	Pencil	matita	626	0,97	0,2	8,82	2,19	1,17	4,87	4,87	4,85
5	Medal	medaglia	1570,9	0,07	3,25	9,84	4,42	3,55	3,2	2,64	2,91
5	Apple	mela	630,6	0,96	0,26	8,94	1,91	1,53	4,68	3,94	4,78
5	Pomegranate	melagrana	2416	0,06	1,33	5,53	4,38	2,01	3,07	3,5	2,89
5	Melon	melone	1620,4	0,09	2,81	7,42	3,79	2,49	3,46	3,58	3,56
5	Centipede	millepiedi	1133,9	0,45	2,29	5,81	4,21	3,15	2,27	1,22	3,13
5	Scooter	monopattino	797	0,98	0,17	5,84	3,7	2,45	2,9	4,23	2,01
5	Mountain	montagna	896,4	0,83	1,18	10,98	2,51	2,84	4,04	1,64	4,49
5	Fly	mosca	820	0,93	0,54	8,43	2,65	3,05	4,13	1,55	4,34
5	Motorbike	moto	738	0,66	1,53	11,3	3,05	3,79	3,99	4,54	4,3
5	Cow	mucca	611,5	0,94	0,37	9,17	2,05	2,84	3,64	2,16	4,58
5	Mill	mulino	1113,8	0,58	1,49	8,43	4,29	3	2,51	1,98	2
5	Nose	naso	613,7	1	0	10,39	1,66	1,67	4,79	2,11	4,41
5	Walnut	noce	1071,3	1	0	8,84	3,2	2	4,15	3,69	4,47
5	Cloud	nuvola	1188,2	0,92	0,45	8,74	1,88	2,05	4,61	1,07	3,89
5	Goose	oca	1223	0,84	0,84	8,44	2,39	2,41	2,95	1,37	3,27
5	Eye	occhio	833	0,99	0,09	11,23	1,66	3,12	4,88	1,87	4,48
5	Pendant	orecchini	585,4	0,61	1,91	7,5	3,15	1,87	4,27	3,93	4,36
5	Ear	orecchio	745	0,99	0,1	9,77	1,73	2,4	4,57	1,72	4,45
5	Bone	osso	741	0,93	0,41	9,13	2,85	1,35	3,25	1,66	3,44
5	Oyster	ostrica	1360	0,16	2,52	6,09	5,61	3,16	2,19	2,71	2,51
5	Shovel	pala	721	0,49	2,02	8,25	3,48	2,01	2,89	4,57	3,79
5	Ball	palla	1318,4	0,8	0,86	10,55	1,48	2,61	4,21	4,13	4,53
5	Soccer ball	pallone da calcio	900	0,32	1,25	4,91	2,24	2,01	3,71	2,53	4,72
5	Trousers	pantaloni	753	0,95	0,38	9,41	1,88	1,6	4,84	3,46	4,82
5	Poppy	papavero	1401	0,8	1,16	7,21	3,64	2,16	3,19	1,8	3,99
5	Potato	patata	727,6	0,99	0,1	8,24	2,32	1,55	4,44	3,53	3,87
5	Skate	pattino	1028	0,43	2,11	5,78	3,46	3,2	2,9	2,44	3,04
5	Pen	penna	1151	0,65	1,74	9,65	2,29	1,65	4,78	4,88	4,84
5	Fountain pen	penna stilografica	1215	0,54	2,13	5,19	4,39	2,33	3,13	4,9	3,44
5	Felt-tip pen	pennarello	1146	0,65	1,55	7,07	2,59	1,89	4,37	4,84	4,35
5	Pot	pentola	859	0,93	0,48	8,93	2,89	1,91	4,68	4,11	4,68
5	Small saucepan	pentolino	836	0,22	1,79	6,93	3,75	1,94	4,44	4,39	4,31
5	Pepper	peperone	1022	0,82	0,75	7,42	3,43	1,74	3,93	3,22	4,09
5	Pear	pera	733,3	1	0	7,82	1,95	1,79	4,48	3,79	4,55
5	Peach	pesca	1010	0,32	2,82	11,34	2,52	1,31	3,72	3,36	4,36
5	Flat peach	pesca tabacchiera	1129	0,04	2,21	0	4,89	2,04	2,76	3,38	2,98
5	Piano	pianoforte	691	0,76	1,02	9,66	3,44	3,95	3,53	4,95	4,81
5	Pigeon	piccione	995	0,88	0,73	7,5	3,2	2,93	4,16	1,21	4,11
5	Foot	piede	773,5	0,99	0,1	10,47	1,59	2,33	4,71	1,79	4,64
5	Penguin	pinguino	903	0,97	0,2	7,34	2,85	3,25	2,43	1,23	2,61
5	Bat	pipistrello	824	0,99	0,09	7,33	3,58	3,22	2,79	1,21	3,14
5	Pyramid	piramide	1027	0,91	0,57	8,7	4,09	2,45	2,64	1,59	1,81
5	Pistachio	pistacchio	1624	0,72	1,57	7,25	3,94	2,11	3,52	3,76	3,98
5	Gun	pistola	1094	0,87	0,86	9,71	3,86	2,67	2,47	4,72	4,73
5	Lung	polmone	1544	0,26	2,87	8,59	4,98	2,67	2,93	1,3	3,46
5	Armchair	poltrona	770	0,99	0,09	9,4	3,16	2,22	4,51	2,25	3,87
5	Tomato	pomodoro	813	1	0	9,36	2,39	1,45	4,65	3,85	4,48
5	Racket	racchetta	837,2	0,66	1	6,68	3,75	2,47	3,33	4,78	4,04
5	Spider	ragno	629	0,68	1,11	8,49	2,68	2,33	3,07	1,24	4,23
5	Ruler	righello	872	0,94	0,33	6,33	3,17	1,73	4,32	4,39	4,28
5	Rhino	rinoceronte	918	0,96	0,31	6,5	3,21	3,25	2,24	1,12	3,69
5	Rose	rosa	961,3	0,96	0,25	10,6	2,62	2,95	4,22	2,13	4,75
5	Willow	salice	1310,1	0,35	2,16	7,03	4,4	2,93	2,84	1,33	3,84
5	Chess	scacchi	720,5	0,35	1,49	9,17	3,89	3,66	3,26	4,67	3,12
5	Beetle	scarabeo	1830,1	0,44	2,11	6,29	4,87	2,67	2,17	1,33	3,79
5	Shoe	scarpa	507,2	0,83	1,07	8,33	1,84	2,09	4,74	3,32	4,26
5	Ski	sci	794,3	1	0	9,96	3,52	2,04	2,91	2,41	3,51
5	Scorpion	scorpione	830,5	0,9	0,64	7,48	4,1	3,44	2,32	1,15	2,9
5	Shield	scudo	932,7	0,88	0,8	9,27	3,85	3,49	2,32	3,87	3,02
5	Chair	sedia	530,3	0,96	0,28	9,79	1,77	2,01	4,79	2,32	4,44
5	Rocking chair	sedia a dondolo	1139,1	0,96	0,28	5,35	3,26	3,22	3,11	2,18	2,72
5	Handsaw	sega	1139,4	0,92	0,52	8,02	4,07	1,56	2,56	4,63	4,03
5	Snake	serpente	995,4	0,89	0,71	9,04	2,85	2,49	2,74	1,36	3,8
5	Stool	sgabello	1128,8	0,95	0,34	7,38	3,73	2,04	4,19	2,52	3,31
5	Skateboard	skateboard	592,1	0,93	0,37	6,47	4,79	1,86	2,88	2,44	1,75
5	Sun	sole	933,2	0,96	0,26	11,92	1,51	1,96	4,91	1,11	4,15
5	Sword	spada	833,8	0,95	0,34	10,25	2,99	1,71	2,51	4,52	4,07
5	Brooch	spilla	1704,4	0,72	1,59	6,77	4	4,05	2,87	3,89	2,97
5	Spinach	spinaci	2018,5	0,37	3,07	8,07	3,67	2,25	3,41	3,12	3,93
5	Shark	squalo	1121,4	0,54	2,11	8,2	3,38	2,73	2,44	1,1	4,43
5	Starfish	stella marina	638,1	1	0	5,08	3,52	2,85	2,81	1,45	3,94
5	Ostrich	struzzo	1307,8	0,87	0,98	7,41	3,99	3,38	2,27	1,22	2,51
5	Tambourine	tamburello	1509	0,52	2,36	6,39	3,39	3,52	2,46	4,67	2,62
5	Drum	tamburo	850	0,87	0,89	8,37	2,99	3	3,03	4,79	4,07
5	Turtle	tartaruga	692	0,92	0,56	8,34	2,89	3,09	3,25	1,56	3,99
5	Table	tavolo	718	0,89	0,71	11,07	1,87	1,77	4,73	2,3	4,66
5	Pencil sharpener	temperino	758	0,78	0,96	5,63	3,52	2,13	4,52	4,65	4,34
5	Tiger	tigre	781	0,97	0,2	8,67	2,57	3,4	2,6	1,21	4,48
5	Rubber stamp	timbro	1508	0,8	1,29	9,54	4,3	2,49	2,43	4,56	2,04
5	Tower	torre	949	0,88	0,89	9,92	3,3	3,4	2,91	1,6	2,93
5	Tractor	trattore	867	1	0	7,59	2,91	3,87	3,29	4,1	3,04
5	Train	treno	1597	0,95	0,38	10,77	2,97	3,52	4,25	2,81	4,17
5	Trumpet	tromba	867,2	0,96	0,28	8,84	3,89	3,48	2,76	4,8	4,47
5	Bugle	tromba	839,6	0,8	1,12	8,84	4,06	2,26	2,59	4,2	4,16
5	Spinning top	trottola	1414	0,71	1,52	6,74	3,32	2,46	2,32	4,15	2,24
5	Tulip	tulipano	1006	0,72	1,39	6,38	3,84	1,96	3	1,95	4,24
5	Nail (bodypart)	unghia	1088	0,89	0,62	7,58	2,36	2,28	4,84	3,69	3,39
5	Grapes	uva	909	0,79	1,22	9,33	2,29	2,23	3,92	3,25	4,28
5	Vertebra	vertebra	2273	0,08	1,38	6,4	6,12	2,32	2,32	1,49	2,53
5	Wasp	vespa	1641,4	0,46	1,16	7,37	3,18	3,43	3,5	1,37	4,16
5	Violin	violino	843,9	0,85	0,86	9,17	3,93	3,52	3,2	4,84	4,4
5	Screw	vite	1591	0,61	1,62	10,55	4,04	2,33	2,77	4,08	3,21
5	Volcano	vulcano	799,9	0,97	0,18	8,64	3,51	2,37	2,79	1,05	3,75
5	Zebra	zebra	863	0,99	0,1	6,52	3,01	3,21	2,65	1,16	3,71
5	Clog	zoccolo	1283,4	0,39	1,82	7,82	5,16	3,07	1,85	2,04	1,69
5	Pumpkin	zucca	2016,7	0,75	1,35	8,62	3,94	1,73	3,39	3,07	3,31
6	Bathrobe	accappatoio	845,1	1	0	6,54	3,28	1,99	4,63	3,67	2,73
6	Plane	aereo	654	0,78	1,08	10,93	2,81	3	4,04	2,52	4,21
6	Ring	anello	687	1	0	10,04	3,13	2,58	4,2	4,38	4,61
6	Seal ring	anello con sigillo	778	0,01	0,89	1,61	5,48	2,33	1,77	4,11	2,56
6	Watermelon	anguria	721	0,87	0,57	6,86	3	1,69	4,01	3,41	3,97
6	Bee	ape	2326,6	0,54	2,23	8,23	2,33	3,22	3,79	1,35	4,29
6	Lobster	aragosta	1258	0,59	2,09	7,19	5	3,41	2,44	2,08	3,56
6	Orange	arancia	573	0,94	0,39	8,6	2,12	1,49	4,39	3,74	4,56
6	Bow	arco	1158	0,99	0,1	11,06	3,13	1,57	2,52	4,57	2,83
6	Wardrobe	armadio	1162	0,95	0,41	8,88	2,81	1,89	4,6	3,48	4,72
6	Armour	armatura	1295	0,89	0,81	8,69	4,17	3,6	2,28	3,3	2,98
6	Harp	arpa	772,5	0,93	0,53	7,81	5	3,38	2,42	4,64	3,76
6	Axe	ascia	1992	0,39	1,97	7,91	4,53	2,14	2,51	4,65	3,45
6	Asparagus	asparago	1523	0,78	1,42	6,17	4,74	2	3,1	3,16	3,05
6	Bus	autobus	1107	0,27	1,9	10,44	3,55	2,76	4,45	3,06	3,98
6	Avocado	avocado	2310	0,12	2,27	6,47	6,23	2,4	1,66	2,99	1,99
6	Pelvis	bacino	1167,1	0,37	3,51	10,39	5,63	3,15	2,9	1,24	3,11
6	Doll	bambola	697,2	1	0	8,19	1,61	3,27	3,56	3,85	3,85
6	Banana	banana	471,1	1	0	8,15	1,91	1,37	4,47	3,68	4,59
6	Boat	barca	955,4	0,8	1,25	10,72	2,69	2,65	3,2	3,49	2,71
6	Skittle	birillo	765,2	0,96	0,28	5,24	4,14	1,88	3,08	2,52	3,29
6	Cookie	biscotto	698	0,84	0,96	7,25	1,93	1,84	4,45	4,05	4,04
6	Mouth	bocca	783,5	0,53	1	11,32	1,61	1,91	4,77	1,85	4,4
6	Bangle	braccialetto	1372,7	0,4	2,23	7,03	3,19	2,71	4,33	3,92	4,09
6	Arm	braccio	944,5	0,74	1,11	10,71	1,8	1,61	4,87	2,84	4,62
6	Screwdriver	cacciavite	1771,3	0,88	0,77	6,86	4,33	1,79	3,28	4,78	4,2
6	Socks	calzini	654,6	0,58	1,87	7,48	2,31	1,48	4,79	3,8	3,94
6	Shirt	camicia	900,2	1	0	9,28	3,25	2,36	4,41	3,61	4,52
6	Kangaroo	canguro	770,8	1	0	6,79	3,4	2,89	2,48	1,23	3,46
6	Cannon	cannone	1057,8	0,95	0,35	8,45	3,94	2,93	2,34	3,61	3,79
6	Cap	cappello	544	0,46	2,25	9,48	2,15	1,77	3,88	2,9	3,33
6	Artichoke	carciofo	1500,1	0,93	0,53	7,14	4,27	2,64	3,67	3,59	3,71
6	Carrot	carota	699,9	0,99	0,09	8,22	2,47	1,58	4,47	3,62	4,36
6	House	casa	663	0,83	1,21	13,23	1,61	2,85	4,9	2,41	4,78
6	Waterfall	cascata	1061	0,8	0,79	8,77	3,84	3,89	2,65	1,15	4,12
6	Chestnut	castagna	2008	0,72	1,34	7,03	3,28	1,71	3,46	3,38	3,44
6	Cathedral	cattedrale	1378	0,45	2,26	9,15	5,28	4,39	3,21	1,82	3,24
6	Horse	cavallo	927,6	0,99	0,09	10,78	2,25	3,31	3,51	2,66	4,67
6	Caviar	caviale	1828,2	0,41	2,48	6,99	5,89	2,65	1,68	2,55	2,17
6	Cabbage	cavolo	1058,9	0,09	2,47	9,32	4,23	2,23	3,37	3,16	3,87
6	Brain	cervello	861,7	0,85	0,75	10,84	3,82	2,7	4,26	1,5	4
6	Cucumber	cetriolo	859,3	0,87	0,72	6,76	4,01	1,68	3,49	3,27	3,66
6	Church	chiesa	908	0,68	1,52	11,54	2,79	3,2	3,9	1,82	3,76
6	Guitar	chitarra	875,3	0,76	1,02	10,34	3,1	2,84	3,88	4,95	4,83
6	Cherries	ciliegie	774,6	0,99	0,09	7,75	2,53	1,82	4,38	3,49	4,32
6	Onion	cipolla	899	0,91	0,66	9,32	3,19	1,62	4,31	3,72	3,49
6	Cypress	cipresso	1277,1	0,27	2,29	6,74	5,12	2,13	3,12	1,64	3,85
6	Clarinet	clarinetto	1348,3	0,52	2,26	7,74	5,54	3,78	2,26	4,74	3,51
6	Ladybird	coccinella	899,5	1	0	5,79	2,76	2,55	3,82	1,36	4,09
6	Crocodile	coccodrillo	956	0,88	0,53	7,77	2,95	3,27	2,43	1,15	3,38
6	Necklace	collana	661,1	0,94	0,45	9,76	2,57	2,37	4,22	3,22	4,66
6	Compasses	compasso	946	0,98	0,18	7,01	4,89	2,49	3,26	4,84	3,36
6	Cockle	conchiglia	902	0,89	0,6	7,91	2,43	2,37	3,27	1,96	2,73
6	Jump rope	corda per saltare	856,6	0,49	1,57	2,71	3,24	2,59	3,12	4,7	3,07
6	Raven	corvo	1299	0,77	1,43	7,72	3,85	2,24	2,56	1,19	3,81
6	Dice	dado	757	0,99	0,1	7,91	2,48	1,81	3,69	4,53	3,33
6	Diadem	diadema	1523,2	0,27	1,57	6,44	4,95	3,29	2,01	2,76	2,55
6	Diamond	diamante	796	0,73	1,57	8,45	4,25	2,55	2,87	2,05	4,44
6	Finger	dito	871,4	0,26	1,4	10	1,65	2	4,84	4,15	4,2
6	Couch	divano	764,7	0,36	3,07	9,11	3,42	3,08	4,2	2,01	3,89
6	Dromedary	dromedario	1216,1	0,72	0,93	5,45	4,45	2,89	2,05	1,43	3,12
6	Elephant	elefante	832	0,99	0,09	8,4	2,46	3	2,8	1,38	4,41
6	Butterfly	farfalla	821	0,99	0,09	8,67	2,31	2,51	3,92	1,41	4,14
6	Lighthouse	faro	1161	0,77	1,41	8,98	4,4	2,93	2,33	2	2,52
6	Liver	fegato	2009,7	0,47	2,35	9,52	5,44	2,39	2,49	1,61	3,22
6	Fig	fico	1771,7	0,75	1,38	8,37	3,73	1,82	3,47	3,49	3,39
6	Slingshot	fionda	783,1	0,84	0,92	6,92	3,71	2,83	2,21	4,72	2,12
6	Accordion	fisarmonica	1016,2	0,89	0,61	8,04	4,56	3,51	2,7	4,96	3,43
6	Flute	flauto	878	0,89	0,49	8,58	4,14	1,81	3,38	4,74	4,13
6	Fork	forchetta	596,5	1	0	8,18	1,92	1,82	4,93	4,82	4,75
6	Cheese	formaggio	1130,9	0,63	2,05	9,71	2,92	2,31	4,32	3,64	3,89
6	Ant	formica	712,6	0,92	0,59	7,52	2,41	1,82	3,82	1,42	4,39
6	Arrow	freccia	785	0,96	0,31	9,21	3,04	1,37	2,41	4,11	2,91
6	Seagull	gabbiano	1262,4	0,89	0,7	7,89	3,51	2,99	3,16	1,16	3,6
6	Hen	gallina	1188,6	0,91	0,53	8,48	2,39	3,18	3,66	1,91	3,06
6	Leg	gamba	969,8	0,96	0,31	9,76	1,77	2,33	4,71	1,89	4,69
6	Cat	gatto	648,7	0,96	0,28	10,01	1,7	3,01	4,48	2,2	4,82
6	Jacket	giacca	984	0,91	0,65	9,27	3,24	2,03	3,87	3,43	4,48
6	Ludo	gioco da tavolo	1473,7	0,15	2,95	5,93	3,8	4,24	3,37	4,6	3,77
6	Giraffe	giraffa	842,6	1	0	6,67	2,65	3,09	2,78	1,15	3,88
6	Sunflower	girasole	1277,5	1	0	7,6	3,15	2,52	3,83	1,79	4,45
6	Eraser	gomma	1326,1	0,51	2,08	9,72	2,52	1,74	4,46	4,55	4,59
6	Skirt	gonna	669,5	0,96	0,31	8,54	2,43	1,28	3,95	3,27	4,33
6	Paperclip	graffetta	1868,1	0,74	1,4	4,92	4,55	1,45	4,28	4,24	3,62
6	Crab	granchio	856	0,94	0,44	7,06	3,4	3,11	2,89	1,69	3,89
6	Glove	guanto	688,9	0,78	1,06	7,87	2,82	1,88	4,12	4,68	3,09
6	Owl	gufo	938,2	0,84	0,83	7,22	3,31	3,32	2,52	1,2	3,55
6	Iceberg	iceberg	1204	0,86	0,79	8,08	4,93	2,86	2,27	1,05	3,06
6	Hippopotamus	ippopotamo	1098,2	0,87	0,74	6,43	3,03	2,69	2,25	1,16	3,56
6	Island	isola	1110	0,91	0,6	11,39	3,12	2,66	3,46	1,16	3,22
6	Kiwi fruit	kiwi	801	0,98	0,18	7,28	3,49	1,86	4,06	3,72	3,84
6	Lamp	lampada	704	0,81	0,94	8,88	2,87	2,6	4,25	3,48	3,44
6	Bed	letto	856,1	0,9	0,63	12,13	1,65	2,35	4,9	2,57	4,12
6	Bookcase	libreria	1972	0,94	0,44	10,03	3,73	3,48	4,55	3,8	4,24
6	Lemon	limone	851,3	1	0	9,5	2,2	1,34	4,39	3,35	4,02
6	Tongue	lingua	912	0,88	0,7	12,27	2,04	2,44	4,7	1,38	3,55
6	Moon	luna	552	0,84	0,8	10,51	1,76	1,67	4,53	1,03	3,76
6	Mango	mango	1257	0,12	2,39	6,71	5,64	1,44	1,81	2,95	2,67
6	Hand	mano	507,9	0,91	0,54	12,55	1,42	2,49	4,85	4,26	4,65
6	Maracas	maracas	988,4	0,79	1,14	5,48	4,4	2,84	2,29	4,74	2,78
6	Sea	mare	729	0,95	0,3	12,28	1,64	1,56	4,37	1,96	4,44
6	Daisy	margherita	655,3	0,99	0,09	8,13	2,42	2,04	4,31	2,07	4,79
6	Hammer	martello	871,3	0,98	0,17	8,72	3,12	1,87	3,41	4,56	4,57
6	Pencil	matita	606	0,97	0,2	8,82	2,19	1,17	4,87	4,87	4,85
6	Apple	mela	563,6	0,96	0,26	8,94	1,91	1,53	4,68	3,94	4,78
6	Quince	mela cotogna	1176,7	0,01	2,46	4,13	5,47	1,56	2,32	3,08	3,05
6	Pomegranate	melagrana	1675,4	0,06	1,33	5,53	4,38	2,01	3,07	3,5	2,89
6	Eggplant	melanzana	1388,4	0,97	0,2	6,82	3,19	1,48	4,15	3,31	4,01
6	Scooter	monopattino	942,1	0,98	0,17	5,84	3,7	2,45	2,9	4,23	2,01
6	Mountain	montagna	703,9	0,83	1,18	10,98	2,51	2,84	4,04	1,64	4,49
6	Fly	mosca	539,1	0,93	0,54	8,43	2,65	3,05	4,13	1,55	4,34
6	Motorbike	moto	666,8	0,66	1,53	11,3	3,05	3,79	3,99	4,54	4,3
6	Cow	mucca	710	0,94	0,37	9,17	2,05	2,84	3,64	2,16	4,58
6	Mill	mulino	1610,5	0,58	1,49	8,43	4,29	3	2,51	1,98	2
6	Nose	naso	686,7	1	0	10,39	1,66	1,67	4,79	2,11	4,41
6	Walnut	noce	612,8	1	0	8,84	3,2	2	4,15	3,69	4,47
6	Cloud	nuvola	732,8	0,92	0,45	8,74	1,88	2,05	4,61	1,07	3,89
6	Goose	oca	832	0,84	0,84	8,44	2,39	2,41	2,95	1,37	3,27
6	Eye	occhio	709	0,99	0,09	11,23	1,66	3,12	4,88	1,87	4,48
6	Wave	onda	989	0,44	2,43	10,9	2,63	2,99	3,71	1,35	3,61
6	Pendant	orecchini	916,9	0,61	1,91	7,5	3,15	1,87	4,27	3,93	4,36
6	Ear	orecchio	577	0,99	0,1	9,77	1,73	2,4	4,57	1,72	4,45
6	Bone	osso	856,5	0,93	0,41	9,13	2,85	1,35	3,25	1,66	3,44
6	Paella	paella	996	0,83	1,23	6,1	6,09	4,12	2,97	3,68	3,07
6	Shovel	pala	777	0,49	2,02	8,25	3,48	2,01	2,89	4,57	3,79
6	Ball	palla	804	0,8	0,86	10,55	1,48	2,61	4,21	4,13	4,53
6	Palm tree	palma	827	0,96	0,25	8,46	4	3,2	3,34	1,46	3,47
6	Trousers	pantaloni	837	0,95	0,38	9,41	1,88	1,6	4,84	3,46	4,82
6	Potato	patata	815,8	0,99	0,1	8,24	2,32	1,55	4,44	3,53	3,87
6	Skate	pattino	1517	0,43	2,11	5,78	3,46	3,2	2,9	2,44	3,04
6	Pen	penna	802	0,65	1,74	9,65	2,29	1,65	4,78	4,88	4,84
6	Fountain pen	penna stilografica	786	0,54	2,13	5,19	4,39	2,33	3,13	4,9	3,44
6	Felt-tip pen	pennarello	1150	0,65	1,55	7,07	2,59	1,89	4,37	4,84	4,35
6	Pot	pentola	713	0,93	0,48	8,93	2,89	1,91	4,68	4,11	4,68
6	Small saucepan	pentolino	841	0,22	1,79	6,93	3,75	1,94	4,44	4,39	4,31
6	Pepper	peperone	1080,9	0,82	0,75	7,42	3,43	1,74	3,93	3,22	4,09
6	Pear	pera	586	1	0	7,82	1,95	1,79	4,48	3,79	4,55
6	Peach	pesca	1159	0,32	2,82	11,34	2,52	1,31	3,72	3,36	4,36
6	Flat peach	pesca tabacchiera	773	0,04	2,21	0	4,89	2,04	2,76	3,38	2,98
6	Piano	pianoforte	746,5	0,76	1,02	9,66	3,44	3,95	3,53	4,95	4,81
6	Foot	piede	614	0,99	0,1	10,47	1,59	2,33	4,71	1,79	4,64
6	Stone	pietra	1864	0,18	2,77	10,82	3,08	2,34	3,47	2,06	2,85
6	Penguin	pinguino	863	0,97	0,2	7,34	2,85	3,25	2,43	1,23	2,61
6	Bat	pipistrello	737,9	0,99	0,09	7,33	3,58	3,22	2,79	1,21	3,14
6	Pistachio	pistacchio	1548,5	0,72	1,57	7,25	3,94	2,11	3,52	3,76	3,98
6	Gun	pistola	670	0,87	0,86	9,71	3,86	2,67	2,47	4,72	4,73
6	Armchair	poltrona	613,3	0,99	0,09	9,4	3,16	2,22	4,51	2,25	3,87
6	Tomato	pomodoro	873	1	0	9,36	2,39	1,45	4,65	3,85	4,48
6	Racket	racchetta	665	0,66	1	6,68	3,75	2,47	3,33	4,78	4,04
6	Spider	ragno	829	0,68	1,11	8,49	2,68	2,33	3,07	1,24	4,23
6	Ruler	righello	706	0,94	0,33	6,33	3,17	1,73	4,32	4,39	4,28
6	Rhino	rinoceronte	1305,7	0,96	0,31	6,5	3,21	3,25	2,24	1,12	3,69
6	Rose	rosa	853	0,96	0,25	10,6	2,62	2,95	4,22	2,13	4,75
6	Willow	salice	2067,3	0,35	2,16	7,03	4,4	2,93	2,84	1,33	3,84
6	Shoe	scarpa	643,1	0,83	1,07	8,33	1,84	2,09	4,74	3,32	4,26
6	Ski	sci	861	1	0	9,96	3,52	2,04	2,91	2,41	3,51
6	Cliff	scogliera	963	0,45	3	7,98	4,35	3,72	2,96	1,37	3,26
6	Scorpion	scorpione	1837,7	0,9	0,64	7,48	4,1	3,44	2,32	1,15	2,9
6	Shield	scudo	957,6	0,88	0,8	9,27	3,85	3,49	2,32	3,87	3,02
6	Celery	sedano	892,7	0,87	0,92	8,34	4,48	2,01	3,43	3,35	3,67
6	Chair	sedia	516,4	0,96	0,28	9,79	1,77	2,01	4,79	2,32	4,44
6	Rocking chair	sedia a dondolo	874,2	0,96	0,28	5,35	3,26	3,22	3,11	2,18	2,72
6	Handsaw	sega	863,4	0,92	0,52	8,02	4,07	1,56	2,56	4,63	4,03
6	Snake	serpente	647,2	0,89	0,71	9,04	2,85	2,49	2,74	1,36	3,8
6	Skateboard	skateboard	957,3	0,93	0,37	6,47	4,79	1,86	2,88	2,44	1,75
6	Sun	sole	1018,4	0,96	0,26	11,92	1,51	1,96	4,91	1,11	4,15
6	Sword	spada	710,2	0,95	0,34	10,25	2,99	1,71	2,51	4,52	4,07
6	Brooch	spilla	1461,4	0,72	1,59	6,77	4	4,05	2,87	3,89	2,97
6	Spinach	spinaci	1391,1	0,37	3,07	8,07	3,67	2,25	3,41	3,12	3,93
6	Shark	squalo	631,6	0,54	2,11	8,2	3,38	2,73	2,44	1,1	4,43
6	Starfish	stella marina	761,8	1	0	5,08	3,52	2,85	2,81	1,45	3,94
6	Ostrich	struzzo	1250,7	0,87	0,98	7,41	3,99	3,38	2,27	1,22	2,51
6	Tambourine	tamburello	1130	0,52	2,36	6,39	3,39	3,52	2,46	4,67	2,62
6	Drum	tamburo	848	0,87	0,89	8,37	2,99	3	3,03	4,79	4,07
6	Turtle	tartaruga	2325	0,92	0,56	8,34	2,89	3,09	3,25	1,56	3,99
6	Table	tavolo	752	0,89	0,71	11,07	1,87	1,77	4,73	2,3	4,66
6	Cup	tazza	1258,6	0,7	1,44	8,84	2,1	1,7	4,52	4,45	3,79
6	Pencil sharpener	temperino	858,1	0,78	0,96	5,63	3,52	2,13	4,52	4,65	4,34
6	Tiger	tigre	1650,5	0,97	0,2	8,67	2,57	3,4	2,6	1,21	4,48
6	Tower	torre	1252,1	0,88	0,89	9,92	3,3	3,4	2,91	1,6	2,93
6	Tractor	trattore	983,9	1	0	7,59	2,91	3,87	3,29	4,1	3,04
6	Train	treno	850	0,95	0,38	10,77	2,97	3,52	4,25	2,81	4,17
6	Bugle	tromba	948	0,8	1,12	8,84	4,06	2,26	2,59	4,2	4,16
6	Trumpet	tromba	740	0,96	0,28	8,84	3,89	3,48	2,76	4,8	4,47
6	Nail (bodypart)	unghia	867	0,89	0,62	7,58	2,36	2,28	4,84	3,69	3,39
6	Grapes	uva	820	0,79	1,22	9,33	2,29	2,23	3,92	3,25	4,28
6	Screw	vite	1987,6	0,61	1,62	10,55	4,04	2,33	2,77	4,08	3,21
6	Volcano	vulcano	1012,4	0,97	0,18	8,64	3,51	2,37	2,79	1,05	3,75
6	Zebra	zebra	635	0,99	0,1	6,52	3,01	3,21	2,65	1,16	3,71
6	Pumpkin	zucca	782,4	0,75	1,35	8,62	3,94	1,73	3,39	3,07	3,31
7	Bathrobe	accappatoio	933,6	1	0	6,54	3,28	1,99	4,63	3,67	2,73
7	Plane	aereo	925	0,78	1,08	10,93	2,81	3	4,04	2,52	4,21
7	Ring	anello	946	1	0	10,04	3,13	2,58	4,2	4,38	4,61
7	Seal ring	anello con sigillo	931	0,01	0,89	1,61	5,48	2,33	1,77	4,11	2,56
7	Watermelon	anguria	785,6	0,87	0,57	6,86	3	1,69	4,01	3,41	3,97
7	Bee	ape	934	0,54	2,23	8,23	2,33	3,22	3,79	1,35	4,29
7	Lobster	aragosta	767	0,59	2,09	7,19	5	3,41	2,44	2,08	3,56
7	Orange	arancia	1252	0,94	0,39	8,6	2,12	1,49	4,39	3,74	4,56
7	Bow	arco	652	0,99	0,1	11,06	3,13	1,57	2,52	4,57	2,83
7	Armadillo	armadillo	739	0,36	2,76	5,03	5,96	3,51	1,48	1,19	2,31
7	Wardrobe	armadio	830	0,95	0,41	8,88	2,81	1,89	4,6	3,48	4,72
7	Armour	armatura	887	0,89	0,81	8,69	4,17	3,6	2,28	3,3	2,98
7	Harp	arpa	750	0,93	0,53	7,81	5	3,38	2,42	4,64	3,76
7	Axe	ascia	786	0,39	1,97	7,91	4,53	2,14	2,51	4,65	3,45
7	Asparagus	asparago	998,7	0,78	1,42	6,17	4,74	2	3,1	3,16	3,05
7	Bus	autobus	1092,3	0,27	1,9	10,44	3,55	2,76	4,45	3,06	3,98
7	Pelvis	bacino	998,5	0,37	3,51	10,39	5,63	3,15	2,9	1,24	3,11
7	Whale	balena	1249	0,33	2,05	8,16	3,52	2,74	2,34	1,17	4,09
7	Crossbow	balestra	1133,5	0,38	2,43	7,14	5,72	3,06	1,68	4,71	2,73
7	Doll	bambola	1049	1	0	8,19	1,61	3,27	3,56	3,85	3,85
7	Banana	banana	747	1	0	8,15	1,91	1,37	4,47	3,68	4,59
7	Beard	barba	954,1	0,2	1,09	9,52	3,12	3,16	3,35	2,69	2,08
7	Barn owl	barbagianni	806,9	0,11	1,37	5,71	5,69	3,31	1,83	1,23	2,89
7	Boat	barca	1070,3	0,8	1,25	10,72	2,69	2,65	3,2	3,49	2,71
7	Skittle	birillo	1156	0,96	0,28	5,24	4,14	1,88	3,08	2,52	3,29
7	Cookie	biscotto	1115	0,84	0,96	7,25	1,93	1,84	4,45	4,05	4,04
7	Bracelet	braccialetto	1508,4	0,5	1,43	7,03	2,88	2,91	4,43	3,88	4,59
7	Arm	braccio	789	0,74	1,11	10,71	1,8	1,61	4,87	2,84	4,62
7	Screwdriver	cacciavite	1221	0,88	0,77	6,86	4,33	1,79	3,28	4,78	4,2
7	Table football	calcio balilla	1652	0,23	2,42	5,21	4,67	3,84	3,36	4,91	3,61
7	Socks	calzini	1055,6	0,58	1,87	7,48	2,31	1,48	4,79	3,8	3,94
7	Shirt	camicia	735,1	1	0	9,28	3,25	2,36	4,41	3,61	4,52
7	Kangaroo	canguro	817	1	0	6,79	3,4	2,89	2,48	1,23	3,46
7	Cannon	cannone	1264	0,95	0,35	8,45	3,94	2,93	2,34	3,61	3,79
7	Undershirt	canottiera	974,9	0,79	0,86	6,89	2,55	1,23	4,31	3,21	3,68
7	Cap	cappello	1256	0,46	2,25	9,48	2,15	1,77	3,88	2,9	3,33
7	Coat	cappotto	977	0,92	0,57	8,25	3,55	2,16	4,33	3,51	4,28
7	Artichoke	carciofo	1321	0,93	0,53	7,14	4,27	2,64	3,67	3,59	3,71
7	Goldfinch	cardellino	1067	0	2,74	5,71	6,18	3,77	1,67	1,17	2,9
7	Carrot	carota	1072	0,99	0,09	8,22	2,47	1,58	4,47	3,62	4,36
7	House	casa	752	0,83	1,21	13,23	1,61	2,85	4,9	2,41	4,78
7	Waterfall	cascata	926	0,8	0,79	8,77	3,84	3,89	2,65	1,15	4,12
7	Chest of drawers	cassettiera	1612	0,41	2,83	5,55	4,2	2,48	4,05	3,69	4,24
7	Chestnut	castagna	1162	0,72	1,34	7,03	3,28	1,71	3,46	3,38	3,44
7	Castle	castello	1269	0,72	1,52	10,49	2,91	3,04	2,97	1,87	3,31
7	Horse	cavallo	921	0,99	0,09	10,78	2,25	3,31	3,51	2,66	4,67
7	Cauliflower	cavolfiore	779	0,76	1,08	6,62	4,29	2,84	3,5	3,28	3,6
7	Brain	cervello	928	0,85	0,75	10,84	3,82	2,7	4,26	1,5	4
7	Cucumber	cetriolo	1361	0,87	0,72	6,76	4,01	1,68	3,49	3,27	3,66
7	Church	chiesa	1101	0,68	1,52	11,54	2,79	3,2	3,9	1,82	3,76
7	Nail (tool)	chiodo	748,7	0,9	0,67	8,43	3,27	1,32	3,23	3,72	3,62
7	Guitar	chitarra	803	0,76	1,02	10,34	3,1	2,84	3,88	4,95	4,83
7	Cherries	ciliegie	783	0,99	0,09	7,75	2,53	1,82	4,38	3,49	4,32
7	Onion	cipolla	1003,4	0,91	0,66	9,32	3,19	1,62	4,31	3,72	3,49
7	Cypress	cipresso	684,4	0,27	2,29	6,74	5,12	2,13	3,12	1,64	3,85
7	Clarinet	clarinetto	1598,8	0,52	2,26	7,74	5,54	3,78	2,26	4,74	3,51
7	Ladybird	coccinella	728	1	0	5,79	2,76	2,55	3,82	1,36	4,09
7	Coconut	cocco	768	0,36	2,03	8,33	3,9	2,12	3,17	3,33	2,84
7	Crocodile	coccodrillo	792	0,88	0,53	7,77	2,95	3,27	2,43	1,15	3,38
7	Necklace	collana	961,7	0,94	0,45	9,76	2,57	2,37	4,22	3,22	4,66
7	Compasses	compasso	813,8	0,98	0,18	7,01	4,89	2,49	3,26	4,84	3,36
7	Cockle	conchiglia	802	0,89	0,6	7,91	2,43	2,37	3,27	1,96	2,73
7	Jump rope	corda per saltare	1104	0,49	1,57	2,71	3,24	2,59	3,12	4,7	3,07
7	Raven	corvo	1193,2	0,77	1,43	7,72	3,85	2,24	2,56	1,19	3,81
7	Dice	dado	837	0,99	0,1	7,91	2,48	1,81	3,69	4,53	3,33
7	Dolphin	delfino	796	0,95	0,35	8,06	3,04	2,3	2,93	1,32	4,43
7	Diamond	diamante	1065	0,73	1,57	8,45	4,25	2,55	2,87	2,05	4,44
7	Finger	dito	709,9	0,26	1,4	10	1,65	2	4,84	4,15	4,2
7	Elephant	elefante	1688	0,99	0,09	8,4	2,46	3	2,8	1,38	4,41
7	Helmet	elmo	1559	0,27	2,58	7,73	4,5	2,05	2,09	2,61	2,26
7	Factory	fabbrica	933,6	0,49	2,51	10,38	4,39	4,36	3,16	2,97	3,45
7	Pheasant	fagiano	897,4	0,35	2,51	7,13	5,42	3,87	2,18	1,39	2,93
7	Butterfly	farfalla	634,1	0,99	0,09	8,67	2,31	2,51	3,92	1,41	4,14
7	Lighthouse	faro	819	0,77	1,41	8,98	4,4	2,93	2,33	2	2,52
7	Slingshot	fionda	959,7	0,84	0,92	6,92	3,71	2,83	2,21	4,72	2,12
7	Accordion	fisarmonica	987	0,89	0,61	8,04	4,56	3,51	2,7	4,96	3,43
7	Flute	flauto	717,2	0,89	0,49	8,58	4,14	1,81	3,38	4,74	4,13
7	Fork	forchetta	613	1	0	8,18	1,92	1,82	4,93	4,82	4,75
7	Cheese	formaggio	919,5	0,63	2,05	9,71	2,92	2,31	4,32	3,64	3,89
7	Ant	formica	719,6	0,92	0,59	7,52	2,41	1,82	3,82	1,42	4,39
7	Strawberry	fragola	721	1	0	7,57	2,23	2,17	4,43	3,17	4,63
7	Dart	freccetta	2101,5	0,83	0,99	5,65	4,31	2,47	2,65	4,57	2,93
7	Arrow	freccia	849,9	0,96	0,31	9,21	3,04	1,37	2,41	4,11	2,91
7	Van	furgone	789,8	0,74	1,38	8,49	3,91	3,2	3,86	4,34	4,13
7	Seagull	gabbiano	707,2	0,89	0,7	7,89	3,51	2,99	3,16	1,16	3,6
7	Hen	gallina	695	0,91	0,53	8,48	2,39	3,18	3,66	1,91	3,06
7	Rooster	gallo	721,3	0,87	0,79	8,08	2,68	3,18	3,48	1,69	3,08
7	Leg	gamba	1069	0,96	0,31	9,76	1,77	2,33	4,71	1,89	4,69
7	Cat	gatto	658	0,96	0,28	10,01	1,7	3,01	4,48	2,2	4,82
7	Magpie	gazza	1125,6	0,15	3,21	6,95	5,22	3,34	2,29	1,26	3,55
7	Jacket	giacca	892,6	0,91	0,65	9,27	3,24	2,03	3,87	3,43	4,48
7	Giraffe	giraffa	1256,3	1	0	6,67	2,65	3,09	2,78	1,15	3,88
7	Sunflower	girasole	970,1	1	0	7,6	3,15	2,52	3,83	1,79	4,45
7	Eraser	gomma	941	0,51	2,08	9,72	2,52	1,74	4,46	4,55	4,59
7	Skirt	gonna	769	0,96	0,31	8,54	2,43	1,28	3,95	3,27	4,33
7	Paperclip	graffetta	1055	0,74	1,4	4,92	4,55	1,45	4,28	4,24	3,62
7	Grenade	granata	1020	0,21	2,34	8,34	5,68	2,77	1,77	4,19	3,67
7	Crab	granchio	789	0,94	0,44	7,06	3,4	3,11	2,89	1,69	3,89
7	Skyscraper	grattacielo	1353	0,88	0,58	7,92	4,21	3,49	3,18	1,84	4,49
7	Glove	guanto	786	0,78	1,06	7,87	2,82	1,88	4,12	4,68	3,09
7	Owl	gufo	819,5	0,84	0,83	7,22	3,31	3,32	2,52	1,2	3,55
7	Iceberg	iceberg	1124	0,86	0,79	8,08	4,93	2,86	2,27	1,05	3,06
7	Hippopotamus	ippopotamo	809	0,87	0,74	6,43	3,03	2,69	2,25	1,16	3,56
7	Island	isola	981	0,91	0,6	11,39	3,12	2,66	3,46	1,16	3,22
7	Kiwi fruit	kiwi	818,4	0,98	0,18	7,28	3,49	1,86	4,06	3,72	3,84
7	Manatee	lamantino	858	0,05	3,09	2,94	6,33	2,73	1,54	1,19	2,8
7	Lamp	lampada	777	0,81	0,94	8,88	2,87	2,6	4,25	3,48	3,44
7	Bed	letto	1404	0,9	0,63	12,13	1,65	2,35	4,9	2,57	4,12
7	Dragonfly	libellula	964	0,65	1,77	5,97	4,28	3,25	2,55	1,24	3,41
7	Bookcase	libreria	708	0,94	0,44	10,03	3,73	3,48	4,55	3,8	4,24
7	Lemon	limone	722	1	0	9,5	2,2	1,34	4,39	3,35	4,02
7	Lynx	lince	829,6	0,48	2,59	6,18	5,21	3,69	1,81	1,25	3,05
7	Tongue	lingua	1053	0,88	0,7	12,27	2,04	2,44	4,7	1,38	3,55
7	Moon	luna	877	0,84	0,8	10,51	1,76	1,67	4,53	1,03	3,76
7	Mango	mango	1998,9	0,12	2,39	6,71	5,64	1,44	1,81	2,95	2,67
7	Hand	mano	601	0,91	0,54	12,55	1,42	2,49	4,85	4,26	4,65
7	Praying mantis	mantide religiosa	1082	0,41	2,64	4,01	5,65	3,76	2,15	1,24	3,22
7	Maracas	maracas	1253	0,79	1,14	5,48	4,4	2,84	2,29	4,74	2,78
7	Sea	mare	883	0,95	0,3	12,28	1,64	1,56	4,37	1,96	4,44
7	Daisy	margherita	679	0,99	0,09	8,13	2,42	2,04	4,31	2,07	4,79
7	Hammer	martello	754	0,98	0,17	8,72	3,12	1,87	3,41	4,56	4,57
7	Pencil	matita	699	0,97	0,2	8,82	2,19	1,17	4,87	4,87	4,85
7	Medal	medaglia	1750	0,07	3,25	9,84	4,42	3,55	3,2	2,64	2,91
7	Apple	mela	809	0,96	0,26	8,94	1,91	1,53	4,68	3,94	4,78
7	Pomegranate	melagrana	866	0,06	1,33	5,53	4,38	2,01	3,07	3,5	2,89
7	Eggplant	melanzana	813	0,97	0,2	6,82	3,19	1,48	4,15	3,31	4,01
7	Scooter	monopattino	1265	0,98	0,17	5,84	3,7	2,45	2,9	4,23	2,01
7	Mountain	montagna	1182	0,83	1,18	10,98	2,51	2,84	4,04	1,64	4,49
7	Fly	mosca	763	0,93	0,54	8,43	2,65	3,05	4,13	1,55	4,34
7	Motorbike	moto	853	0,66	1,53	11,3	3,05	3,79	3,99	4,54	4,3
7	Cow	mucca	694	0,94	0,37	9,17	2,05	2,84	3,64	2,16	4,58
7	Mill	mulino	812	0,58	1,49	8,43	4,29	3	2,51	1,98	2
7	Narwhal	narvalo	961	0,07	2,62	4,51	6,43	2,93	1,23	1,13	2,4
7	Nose	naso	605	1	0	10,39	1,66	1,67	4,79	2,11	4,41
7	Hazelnut	nocciola	1250	0,42	2,66	7,4	3,61	1,76	3,54	3,38	4,01
7	Walnut	noce	905	1	0	8,84	3,2	2	4,15	3,69	4,47
7	Cloud	nuvola	785	0,92	0,45	8,74	1,88	2,05	4,61	1,07	3,89
7	Goose	oca	827	0,84	0,84	8,44	2,39	2,41	2,95	1,37	3,27
7	Eye	occhio	702	0,99	0,09	11,23	1,66	3,12	4,88	1,87	4,48
7	Wave	onda	912	0,44	2,43	10,9	2,63	2,99	3,71	1,35	3,61
7	Killer whale	orca	1337,7	0,71	1,35	5,77	3,89	2,45	2,44	1,16	3,79
7	Pendant	orecchini	843	0,61	1,91	7,5	3,15	1,87	4,27	3,93	4,36
7	Ear	orecchio	579	0,99	0,1	9,77	1,73	2,4	4,57	1,72	4,45
7	Platypus	ornitorinco	927	0,44	2,15	5,49	5,84	3,17	1,63	1,13	2,06
7	Bone	osso	920	0,93	0,41	9,13	2,85	1,35	3,25	1,66	3,44
7	Frying pan	padella	728,2	0,83	0,85	9,02	3,35	1,83	4,59	4,28	4,7
7	Pagoda	pagoda	1137,5	0,15	3,47	6,51	6,2	3,91	1,59	1,68	2,15
7	Shovel	pala	997	0,49	2,02	8,25	3,48	2,01	2,89	4,57	3,79
7	Ball	palla	815	0,8	0,86	10,55	1,48	2,61	4,21	4,13	4,53
7	Soccer ball	pallone da calcio	1082	0,32	1,25	4,91	2,24	2,01	3,71	2,53	4,72
7	Palm tree	palma	927	0,96	0,25	8,46	4	3,2	3,34	1,46	3,47
7	Trousers	pantaloni	896	0,95	0,38	9,41	1,88	1,6	4,84	3,46	4,82
7	Sparrow	passero	806	0,41	2,51	7,13	3,57	3,32	3,51	1,28	4,52
7	Potato	patata	736	0,99	0,1	8,24	2,32	1,55	4,44	3,53	3,87
7	Skate	pattino	995	0,43	2,11	5,78	3,46	3,2	2,9	2,44	3,04
7	Pelican	pellicano	827	0,5	2,34	5,54	4,87	3,5	1,93	1,21	2,76
7	Pen	penna	910	0,65	1,74	9,65	2,29	1,65	4,78	4,88	4,84
7	Fountain pen	penna stilografica	1665	0,54	2,13	5,19	4,39	2,33	3,13	4,9	3,44
7	Pot	pentola	903	0,93	0,48	8,93	2,89	1,91	4,68	4,11	4,68
7	Small saucepan	pentolino	785	0,22	1,79	6,93	3,75	1,94	4,44	4,39	4,31
7	Pepper	peperone	825	0,82	0,75	7,42	3,43	1,74	3,93	3,22	4,09
7	Pear	pera	727	1	0	7,82	1,95	1,79	4,48	3,79	4,55
7	Flat peach	pesca tabacchiera	1864	0,04	2,21	0	4,89	2,04	2,76	3,38	2,98
7	Piano	pianoforte	776	0,76	1,02	9,66	3,44	3,95	3,53	4,95	4,81
7	Pigeon	piccione	765	0,88	0,73	7,5	3,2	2,93	4,16	1,21	4,11
7	Foot	piede	612	0,99	0,1	10,47	1,59	2,33	4,71	1,79	4,64
7	Penguin	pinguino	671	0,97	0,2	7,34	2,85	3,25	2,43	1,23	2,61
7	Pine tree	pino	1217	0,02	2,56	8,55	4,29	2,44	2,95	1,17	4,12
7	Bat	pipistrello	910	0,99	0,09	7,33	3,58	3,22	2,79	1,21	3,14
7	Pyramid	piramide	870	0,91	0,57	8,7	4,09	2,45	2,64	1,59	1,81
7	Gun	pistola	754	0,87	0,86	9,71	3,86	2,67	2,47	4,72	4,73
7	Armchair	poltrona	1549	0,99	0,09	9,4	3,16	2,22	4,51	2,25	3,87
7	Tomato	pomodoro	1086,5	1	0	9,36	2,39	1,45	4,65	3,85	4,48
7	Racket	racchetta	1219	0,66	1	6,68	3,75	2,47	3,33	4,78	4,04
7	Spider	ragno	1287,8	0,68	1,11	8,49	2,68	2,33	3,07	1,24	4,23
7	Ray	razza	1039	0,33	2,68	10,54	5,69	3,23	1,72	1,25	2,8
7	Redcurrant	ribes	1765,2	0,46	2,9	6,89	5,39	2,69	2,67	3,31	2,98
7	Ruler	righello	591	0,94	0,33	6,33	3,17	1,73	4,32	4,39	4,28
7	Rhino	rinoceronte	718	0,96	0,31	6,5	3,21	3,25	2,24	1,12	3,69
7	Rose	rosa	583	0,96	0,25	10,6	2,62	2,95	4,22	2,13	4,75
7	Willow	salice	1225	0,35	2,16	7,03	4,4	2,93	2,84	1,33	3,84
7	Saxophone	sassofono	933,9	0,41	2,34	6,95	5,64	4,16	2,27	4,67	4,06
7	Chess	scacchi	701,3	0,35	1,49	9,17	3,89	3,66	3,26	4,67	3,12
7	Beetle	scarabeo	1031,2	0,44	2,11	6,29	4,87	2,67	2,17	1,33	3,79
7	Shoe	scarpa	760,6	0,83	1,07	8,33	1,84	2,09	4,74	3,32	4,26
7	Ski	sci	746	1	0	9,96	3,52	2,04	2,91	2,41	3,51
7	Scorpion	scorpione	964,4	0,9	0,64	7,48	4,1	3,44	2,32	1,15	2,9
7	Shield	scudo	805,3	0,88	0,8	9,27	3,85	3,49	2,32	3,87	3,02
7	Chair	sedia	794,3	0,96	0,28	9,79	1,77	2,01	4,79	2,32	4,44
7	Rocking chair	sedia a dondolo	943	0,96	0,28	5,35	3,26	3,22	3,11	2,18	2,72
7	Handsaw	sega	833,8	0,92	0,52	8,02	4,07	1,56	2,56	4,63	4,03
7	Snake	serpente	785,9	0,89	0,71	9,04	2,85	2,49	2,74	1,36	3,8
7	Stool	sgabello	824	0,95	0,34	7,38	3,73	2,04	4,19	2,52	3,31
7	Skateboard	skateboard	1283,9	0,93	0,37	6,47	4,79	1,86	2,88	2,44	1,75
7	Sun	sole	1135,3	0,96	0,26	11,92	1,51	1,96	4,91	1,11	4,15
7	Sword	spada	813	0,95	0,34	10,25	2,99	1,71	2,51	4,52	4,07
7	Spinach	spinaci	1053	0,37	3,07	8,07	3,67	2,25	3,41	3,12	3,93
7	Shark	squalo	730,7	0,54	2,11	8,2	3,38	2,73	2,44	1,1	4,43
7	Starfish	stella marina	739,3	1	0	5,08	3,52	2,85	2,81	1,45	3,94
7	Ostrich	struzzo	661	0,87	0,98	7,41	3,99	3,38	2,27	1,22	2,51
7	Tambourine	tamburello	1302	0,52	2,36	6,39	3,39	3,52	2,46	4,67	2,62
7	Drum	tamburo	920	0,87	0,89	8,37	2,99	3	3,03	4,79	4,07
7	Tapir	tapiro	849	0,28	2,65	6,09	5,59	2,95	1,51	1,11	2
7	Turtle	tartaruga	755	0,92	0,56	8,34	2,89	3,09	3,25	1,56	3,99
7	Table	tavolo	836	0,89	0,71	11,07	1,87	1,77	4,73	2,3	4,66
7	Cup	tazza	761	0,7	1,44	8,84	2,1	1,7	4,52	4,45	3,79
7	Teapot	teiera	986	0,84	0,9	5,91	4,8	2,82	3,54	4,21	3,62
7	Pencil sharpener	temperino	806	0,78	0,96	5,63	3,52	2,13	4,52	4,65	4,34
7	Tiger	tigre	725	0,97	0,2	8,67	2,57	3,4	2,6	1,21	4,48
7	Tower	torre	886	0,88	0,89	9,92	3,3	3,4	2,91	1,6	2,93
7	Pie	torta	1301	0,16	2,8	9,37	2,51	2,34	3,99	3,93	3,72
7	Tractor	trattore	838	1	0	7,59	2,91	3,87	3,29	4,1	3,04
7	Train	treno	1196	0,95	0,38	10,77	2,97	3,52	4,25	2,81	4,17
7	Bugle	tromba	1201	0,8	1,12	8,84	4,06	2,26	2,59	4,2	4,16
7	Spinning top	trottola	927	0,71	1,52	6,74	3,32	2,46	2,32	4,15	2,24
7	Toucan	tucano	1056	0,46	2,47	4,73	5,26	3,35	1,85	1,21	3,21
7	Nail (bodypart)	unghia	914	0,89	0,62	7,58	2,36	2,28	4,84	3,69	3,39
7	Grapes	uva	994	0,79	1,22	9,33	2,29	2,23	3,92	3,25	4,28
7	Vertebra	vertebra	1669	0,08	1,38	6,4	6,12	2,32	2,32	1,49	2,53
7	Wasp	vespa	798	0,46	1,16	7,37	3,18	3,43	3,5	1,37	4,16
7	Violin	violino	665	0,85	0,86	9,17	3,93	3,52	3,2	4,84	4,4
7	Screw	vite	864	0,61	1,62	10,55	4,04	2,33	2,77	4,08	3,21
7	Volcano	vulcano	1559,2	0,97	0,18	8,64	3,51	2,37	2,79	1,05	3,75
7	Mosquito	zanzara	887,5	0,73	1,46	7,87	3,05	2,52	4,15	1,82	4,28
7	Zebra	zebra	896	0,99	0,1	6,52	3,01	3,21	2,65	1,16	3,71
7	Clog	zoccolo	2074	0,39	1,82	7,82	5,16	3,07	1,85	2,04	1,69
7	Pumpkin	zucca	1001	0,75	1,35	8,62	3,94	1,73	3,39	3,07	3,31
8	Bathrobe	accappatoio	875	1	0	6,54	3,28	1,99	4,63	3,67	2,73
8	Plane	aereo	729	0,78	1,08	10,93	2,81	3	4,04	2,52	4,21
8	Ring	anello	992	1	0	10,04	3,13	2,58	4,2	4,38	4,61
8	Seal ring	anello con sigillo	713	0,01	0,89	1,61	5,48	2,33	1,77	4,11	2,56
8	Watermelon	anguria	1155	0,87	0,57	6,86	3	1,69	4,01	3,41	3,97
8	Peanut	arachide	1827	0,59	1,79	5,33	4,33	2,05	3,65	3,72	4,23
8	Lobster	aragosta	1761	0,59	2,09	7,19	5	3,41	2,44	2,08	3,56
8	Orange	arancia	1463,5	0,94	0,39	8,6	2,12	1,49	4,39	3,74	4,56
8	Bow	arco	1282	0,99	0,1	11,06	3,13	1,57	2,52	4,57	2,83
8	Harp	arpa	1526	0,93	0,53	7,81	5	3,38	2,42	4,64	3,76
8	Axe	ascia	1694	0,39	1,97	7,91	4,53	2,14	2,51	4,65	3,45
8	Bus	autobus	895	0,27	1,9	10,44	3,55	2,76	4,45	3,06	3,98
8	Pelvis	bacino	1304	0,37	3,51	10,39	5,63	3,15	2,9	1,24	3,11
8	Whale	balena	1084	0,33	2,05	8,16	3,52	2,74	2,34	1,17	4,09
8	Doll	bambola	746,5	1	0	8,19	1,61	3,27	3,56	3,85	3,85
8	Banana	banana	701	1	0	8,15	1,91	1,37	4,47	3,68	4,59
8	Boat	barca	1944,9	0,8	1,25	10,72	2,69	2,65	3,2	3,49	2,71
8	Cookie	biscotto	865,4	0,84	0,96	7,25	1,93	1,84	4,45	4,05	4,04
8	Mouth	bocca	636,3	0,53	1	11,32	1,61	1,91	4,77	1,85	4,4
8	Bracelet	braccialetto	1650	0,5	1,43	7,03	2,88	2,91	4,43	3,88	4,59
8	Arm	braccio	618	0,74	1,11	10,71	1,8	1,61	4,87	2,84	4,62
8	Screwdriver	cacciavite	1666	0,88	0,77	6,86	4,33	1,79	3,28	4,78	4,2
8	Shirt	camicia	694	1	0	9,28	3,25	2,36	4,41	3,61	4,52
8	Kangaroo	canguro	796,9	1	0	6,79	3,4	2,89	2,48	1,23	3,46
8	Cannon	cannone	1349	0,95	0,35	8,45	3,94	2,93	2,34	3,61	3,79
8	Coat	cappotto	1264,3	0,92	0,57	8,25	3,55	2,16	4,33	3,51	4,28
8	Carrot	carota	732	0,99	0,09	8,22	2,47	1,58	4,47	3,62	4,36
8	House	casa	807,1	0,83	1,21	13,23	1,61	2,85	4,9	2,41	4,78
8	Waterfall	cascata	952,5	0,8	0,79	8,77	3,84	3,89	2,65	1,15	4,12
8	Chest of drawers	cassettiera	1878	0,41	2,83	5,55	4,2	2,48	4,05	3,69	4,24
8	Chestnut	castagna	1791,5	0,72	1,34	7,03	3,28	1,71	3,46	3,38	3,44
8	Castle	castello	953	0,72	1,52	10,49	2,91	3,04	2,97	1,87	3,31
8	Grasshopper	cavalletta	1752	0,72	1,47	5,64	3,81	3,79	2,63	1,32	3,76
8	Horse	cavallo	796	0,99	0,09	10,78	2,25	3,31	3,51	2,66	4,67
8	Cauliflower	cavolfiore	1044	0,76	1,08	6,62	4,29	2,84	3,5	3,28	3,6
8	Brain	cervello	686	0,85	0,75	10,84	3,82	2,7	4,26	1,5	4
8	Church	chiesa	1188	0,68	1,52	11,54	2,79	3,2	3,9	1,82	3,76
8	Nail (tool)	chiodo	1740	0,9	0,67	8,43	3,27	1,32	3,23	3,72	3,62
8	Guitar	chitarra	654	0,76	1,02	10,34	3,1	2,84	3,88	4,95	4,83
8	Cherries	ciliegie	774,4	0,99	0,09	7,75	2,53	1,82	4,38	3,49	4,32
8	Onion	cipolla	1168	0,91	0,66	9,32	3,19	1,62	4,31	3,72	3,49
8	Clarinet	clarinetto	909	0,52	2,26	7,74	5,54	3,78	2,26	4,74	3,51
8	Ladybird	coccinella	1165	1	0	5,79	2,76	2,55	3,82	1,36	4,09
8	Crocodile	coccodrillo	584	0,88	0,53	7,77	2,95	3,27	2,43	1,15	3,38
8	Strainer	colino	1170,9	0,24	2,95	6,48	5,2	2,44	3,55	4,31	3,36
8	Necklace	collana	610	0,94	0,45	9,76	2,57	2,37	4,22	3,22	4,66
8	Compasses	compasso	1790	0,98	0,18	7,01	4,89	2,49	3,26	4,84	3,36
8	Cockle	conchiglia	950	0,89	0,6	7,91	2,43	2,37	3,27	1,96	2,73
8	Jump rope	corda per saltare	1708,4	0,49	1,57	2,71	3,24	2,59	3,12	4,7	3,07
8	Raven	corvo	1224,6	0,77	1,43	7,72	3,85	2,24	2,56	1,19	3,81
8	Mussel	cozza	1962	0,85	0,88	7,2	4,07	2,02	3,2	3,12	2,55
8	Skull	cranio	728	0,17	0,84	8,59	4,59	2,96	3,12	1,48	3,81
8	Dice	dado	589	0,99	0,1	7,91	2,48	1,81	3,69	4,53	3,33
8	Dolphin	delfino	934	0,95	0,35	8,06	3,04	2,3	2,93	1,32	4,43
8	Diamond	diamante	696	0,73	1,57	8,45	4,25	2,55	2,87	2,05	4,44
8	Finger	dito	1440	0,26	1,4	10	1,65	2	4,84	4,15	4,2
8	Couch	divano	896,3	0,36	3,07	9,11	3,42	3,08	4,2	2,01	3,89
8	Helmet	elmo	1094	0,27	2,58	7,73	4,5	2,05	2,09	2,61	2,26
8	Factory	fabbrica	1964	0,49	2,51	10,38	4,39	4,36	3,16	2,97	3,45
8	Butterfly	farfalla	687,4	0,99	0,09	8,67	2,31	2,51	3,92	1,41	4,14
8	Lighthouse	faro	1707	0,77	1,41	8,98	4,4	2,93	2,33	2	2,52
8	Slingshot	fionda	1087	0,84	0,92	6,92	3,71	2,83	2,21	4,72	2,12
8	Flute	flauto	652,3	0,89	0,49	8,58	4,14	1,81	3,38	4,74	4,13
8	Fork	forchetta	595,6	1	0	8,18	1,92	1,82	4,93	4,82	4,75
8	Cheese	formaggio	808	0,63	2,05	9,71	2,92	2,31	4,32	3,64	3,89
8	Ant	formica	929	0,92	0,59	7,52	2,41	1,82	3,82	1,42	4,39
8	Strawberry	fragola	1236	1	0	7,57	2,23	2,17	4,43	3,17	4,63
8	Dart	freccetta	1242	0,83	0,99	5,65	4,31	2,47	2,65	4,57	2,93
8	Arrow	freccia	1059	0,96	0,31	9,21	3,04	1,37	2,41	4,11	2,91
8	Seagull	gabbiano	1419	0,89	0,7	7,89	3,51	2,99	3,16	1,16	3,6
8	Hen	gallina	800	0,91	0,53	8,48	2,39	3,18	3,66	1,91	3,06
8	Rooster	gallo	1586	0,87	0,79	8,08	2,68	3,18	3,48	1,69	3,08
8	Leg	gamba	754	0,96	0,31	9,76	1,77	2,33	4,71	1,89	4,69
8	Cat	gatto	584	0,96	0,28	10,01	1,7	3,01	4,48	2,2	4,82
8	Jacket	giacca	1379	0,91	0,65	9,27	3,24	2,03	3,87	3,43	4,48
8	Ludo	gioco da tavolo	1263,3	0,15	2,95	5,93	3,8	4,24	3,37	4,6	3,77
8	Giraffe	giraffa	1560,6	1	0	6,67	2,65	3,09	2,78	1,15	3,88
8	Sunflower	girasole	1256	1	0	7,6	3,15	2,52	3,83	1,79	4,45
8	Skirt	gonna	597	0,96	0,31	8,54	2,43	1,28	3,95	3,27	4,33
8	Crab	granchio	977	0,94	0,44	7,06	3,4	3,11	2,89	1,69	3,89
8	Skyscraper	grattacielo	1288	0,88	0,58	7,92	4,21	3,49	3,18	1,84	4,49
8	Glove	guanto	596	0,78	1,06	7,87	2,82	1,88	4,12	4,68	3,09
8	Owl	gufo	1012	0,84	0,83	7,22	3,31	3,32	2,52	1,2	3,55
8	Iceberg	iceberg	875,9	0,86	0,79	8,08	4,93	2,86	2,27	1,05	3,06
8	Hippopotamus	ippopotamo	875	0,87	0,74	6,43	3,03	2,69	2,25	1,16	3,56
8	Island	isola	1220	0,91	0,6	11,39	3,12	2,66	3,46	1,16	3,22
8	Kiwi fruit	kiwi	1084,7	0,98	0,18	7,28	3,49	1,86	4,06	3,72	3,84
8	Bed	letto	573,2	0,9	0,63	12,13	1,65	2,35	4,9	2,57	4,12
8	Lemon	limone	587	1	0	9,5	2,2	1,34	4,39	3,35	4,02
8	Lynx	lince	1191	0,48	2,59	6,18	5,21	3,69	1,81	1,25	3,05
8	Tongue	lingua	1216	0,88	0,7	12,27	2,04	2,44	4,7	1,38	3,55
8	Moon	luna	729,4	0,84	0,8	10,51	1,76	1,67	4,53	1,03	3,76
8	Hand	mano	482	0,91	0,54	12,55	1,42	2,49	4,85	4,26	4,65
8	Praying mantis	mantide religiosa	1514,4	0,41	2,64	4,01	5,65	3,76	2,15	1,24	3,22
8	Maracas	maracas	1151	0,79	1,14	5,48	4,4	2,84	2,29	4,74	2,78
8	Sea	mare	692	0,95	0,3	12,28	1,64	1,56	4,37	1,96	4,44
8	Daisy	margherita	1710,2	0,99	0,09	8,13	2,42	2,04	4,31	2,07	4,79
8	Hammer	martello	931	0,98	0,17	8,72	3,12	1,87	3,41	4,56	4,57
8	Pencil	matita	695	0,97	0,2	8,82	2,19	1,17	4,87	4,87	4,85
8	Medal	medaglia	982	0,07	3,25	9,84	4,42	3,55	3,2	2,64	2,91
8	Apple	mela	866	0,96	0,26	8,94	1,91	1,53	4,68	3,94	4,78
8	Eggplant	melanzana	1403	0,97	0,2	6,82	3,19	1,48	4,15	3,31	4,01
8	Scooter	monopattino	874	0,98	0,17	5,84	3,7	2,45	2,9	4,23	2,01
8	Mountain	montagna	896	0,83	1,18	10,98	2,51	2,84	4,04	1,64	4,49
8	Fly	mosca	1293	0,93	0,54	8,43	2,65	3,05	4,13	1,55	4,34
8	Motorbike	moto	707	0,66	1,53	11,3	3,05	3,79	3,99	4,54	4,3
8	Cow	mucca	659	0,94	0,37	9,17	2,05	2,84	3,64	2,16	4,58
8	Nose	naso	599	1	0	10,39	1,66	1,67	4,79	2,11	4,41
8	Ship	nave	650	0,03	2,12	10,63	2,84	3,48	3,08	3,41	3,21
8	Hazelnut	nocciola	1637,8	0,42	2,66	7,4	3,61	1,76	3,54	3,38	4,01
8	Walnut	noce	1319	1	0	8,84	3,2	2	4,15	3,69	4,47
8	Cloud	nuvola	683	0,92	0,45	8,74	1,88	2,05	4,61	1,07	3,89
8	Goose	oca	1506	0,84	0,84	8,44	2,39	2,41	2,95	1,37	3,27
8	Eye	occhio	630	0,99	0,09	11,23	1,66	3,12	4,88	1,87	4,48
8	Wave	onda	919	0,44	2,43	10,9	2,63	2,99	3,71	1,35	3,61
8	Killer whale	orca	1792,7	0,71	1,35	5,77	3,89	2,45	2,44	1,16	3,79
8	Pendant	orecchini	1230,5	0,61	1,91	7,5	3,15	1,87	4,27	3,93	4,36
8	Ear	orecchio	605	0,99	0,1	9,77	1,73	2,4	4,57	1,72	4,45
8	Bone	osso	784	0,93	0,41	9,13	2,85	1,35	3,25	1,66	3,44
8	Paella	paella	885	0,83	1,23	6,1	6,09	4,12	2,97	3,68	3,07
8	Palace	palazzo	1556	0,18	3,38	10,89	3,64	4,43	3,08	1,96	3,83
8	Soccer ball	pallone da calcio	802	0,32	1,25	4,91	2,24	2,01	3,71	2,53	4,72
8	Palm tree	palma	1242,5	0,96	0,25	8,46	4	3,2	3,34	1,46	3,47
8	Trousers	pantaloni	606,4	0,95	0,38	9,41	1,88	1,6	4,84	3,46	4,82
8	Peeler	pelapatate	2073	0,36	2,46	4,26	5,41	2,51	3,07	4,67	3,03
8	Pen	penna	604	0,65	1,74	9,65	2,29	1,65	4,78	4,88	4,84
8	Fountain pen	penna stilografica	920	0,54	2,13	5,19	4,39	2,33	3,13	4,9	3,44
8	Felt-tip pen	pennarello	921	0,65	1,55	7,07	2,59	1,89	4,37	4,84	4,35
8	Pot	pentola	850	0,93	0,48	8,93	2,89	1,91	4,68	4,11	4,68
8	Small saucepan	pentolino	807	0,22	1,79	6,93	3,75	1,94	4,44	4,39	4,31
8	Pepper	peperone	1383,5	0,82	0,75	7,42	3,43	1,74	3,93	3,22	4,09
8	Pear	pera	942	1	0	7,82	1,95	1,79	4,48	3,79	4,55
8	Flat peach	pesca tabacchiera	1225	0,04	2,21	0	4,89	2,04	2,76	3,38	2,98
8	Piano	pianoforte	973	0,76	1,02	9,66	3,44	3,95	3,53	4,95	4,81
8	Pigeon	piccione	1582	0,88	0,73	7,5	3,2	2,93	4,16	1,21	4,11
8	Foot	piede	550	0,99	0,1	10,47	1,59	2,33	4,71	1,79	4,64
8	Penguin	pinguino	753	0,97	0,2	7,34	2,85	3,25	2,43	1,23	2,61
8	Pincers	pinze	2400	0,08	1,9	7,79	4,74	2,36	2,94	4,67	4,22
8	Bat	pipistrello	1244	0,99	0,09	7,33	3,58	3,22	2,79	1,21	3,14
8	Gun	pistola	1137	0,87	0,86	9,71	3,86	2,67	2,47	4,72	4,73
8	Tomato	pomodoro	787	1	0	9,36	2,39	1,45	4,65	3,85	4,48
8	Racket	racchetta	884	0,66	1	6,68	3,75	2,47	3,33	4,78	4,04
8	Spider	ragno	839,9	0,68	1,11	8,49	2,68	2,33	3,07	1,24	4,23
8	Ruler	righello	874	0,94	0,33	6,33	3,17	1,73	4,32	4,39	4,28
8	Rose	rosa	633	0,96	0,25	10,6	2,62	2,95	4,22	2,13	4,75
8	Chess	scacchi	798,1	0,35	1,49	9,17	3,89	3,66	3,26	4,67	3,12
8	Beetle	scarabeo	1163,5	0,44	2,11	6,29	4,87	2,67	2,17	1,33	3,79
8	Shoe	scarpa	660,2	0,83	1,07	8,33	1,84	2,09	4,74	3,32	4,26
8	Ski	sci	729	1	0	9,96	3,52	2,04	2,91	2,41	3,51
8	Shield	scudo	924,4	0,88	0,8	9,27	3,85	3,49	2,32	3,87	3,02
8	Chair	sedia	660,9	0,96	0,28	9,79	1,77	2,01	4,79	2,32	4,44
8	Rocking chair	sedia a dondolo	983,6	0,96	0,28	5,35	3,26	3,22	3,11	2,18	2,72
8	Handsaw	sega	853,6	0,92	0,52	8,02	4,07	1,56	2,56	4,63	4,03
8	Snake	serpente	543	0,89	0,71	9,04	2,85	2,49	2,74	1,36	3,8
8	Stool	sgabello	702,5	0,95	0,34	7,38	3,73	2,04	4,19	2,52	3,31
8	Skateboard	skateboard	655,6	0,93	0,37	6,47	4,79	1,86	2,88	2,44	1,75
8	Sun	sole	953	0,96	0,26	11,92	1,51	1,96	4,91	1,11	4,15
8	Sword	spada	659,8	0,95	0,34	10,25	2,99	1,71	2,51	4,52	4,07
8	Brooch	spilla	1995,8	0,72	1,59	6,77	4	4,05	2,87	3,89	2,97
8	Shark	squalo	832,3	0,54	2,11	8,2	3,38	2,73	2,44	1,1	4,43
8	Starfish	stella marina	1054	1	0	5,08	3,52	2,85	2,81	1,45	3,94
8	Ostrich	struzzo	2300	0,87	0,98	7,41	3,99	3,38	2,27	1,22	2,51
8	Tambourine	tamburello	1626	0,52	2,36	6,39	3,39	3,52	2,46	4,67	2,62
8	Drum	tamburo	986	0,87	0,89	8,37	2,99	3	3,03	4,79	4,07
8	Table	tavolo	907	0,89	0,71	11,07	1,87	1,77	4,73	2,3	4,66
8	Cup	tazza	880	0,7	1,44	8,84	2,1	1,7	4,52	4,45	3,79
8	Teapot	teiera	1802	0,84	0,9	5,91	4,8	2,82	3,54	4,21	3,62
8	Pencil sharpener	temperino	764,4	0,78	0,96	5,63	3,52	2,13	4,52	4,65	4,34
8	Tiger	tigre	804,5	0,97	0,2	8,67	2,57	3,4	2,6	1,21	4,48
8	Rubber stamp	timbro	948	0,8	1,29	9,54	4,3	2,49	2,43	4,56	2,04
8	Tower	torre	2038	0,88	0,89	9,92	3,3	3,4	2,91	1,6	2,93
8	Pie	torta	2043	0,16	2,8	9,37	2,51	2,34	3,99	3,93	3,72
8	Tractor	trattore	870	1	0	7,59	2,91	3,87	3,29	4,1	3,04
8	Train	treno	761,2	0,95	0,38	10,77	2,97	3,52	4,25	2,81	4,17
8	Bugle	tromba	1384	0,8	1,12	8,84	4,06	2,26	2,59	4,2	4,16
8	Trumpet	tromba	1229,7	0,96	0,28	8,84	3,89	3,48	2,76	4,8	4,47
8	Toucan	tucano	1291	0,46	2,47	4,73	5,26	3,35	1,85	1,21	3,21
8	Nail (bodypart)	unghia	1133	0,89	0,62	7,58	2,36	2,28	4,84	3,69	3,39
8	Grapes	uva	1262	0,79	1,22	9,33	2,29	2,23	3,92	3,25	4,28
8	Violin	violino	946	0,85	0,86	9,17	3,93	3,52	3,2	4,84	4,4
8	Volcano	vulcano	1110	0,97	0,18	8,64	3,51	2,37	2,79	1,05	3,75
8	Mosquito	zanzara	986	0,73	1,46	7,87	3,05	2,52	4,15	1,82	4,28
8	Zebra	zebra	686	0,99	0,1	6,52	3,01	3,21	2,65	1,16	3,71
8	Clog	zoccolo	2453,6	0,39	1,82	7,82	5,16	3,07	1,85	2,04	1,69
9	Bathrobe	accappatoio	923	1	0	6,54	3,28	1,99	4,63	3,67	2,73
9	Anchovy	acciughe	1077	0,36	2,47	8,09	5,15	2,39	2,75	2,67	2,6
9	Plane	aereo	903	0,78	1,08	10,93	2,81	3	4,04	2,52	4,21
9	Ring	anello	734	1	0	10,04	3,13	2,58	4,2	4,38	4,61
9	Seal ring	anello con sigillo	807,9	0,01	0,89	1,61	5,48	2,33	1,77	4,11	2,56
9	Eel	anguilla	2259	0,41	2,54	7,39	4,69	1,49	1,89	1,32	2,83
9	Watermelon	anguria	701	0,87	0,57	6,86	3	1,69	4,01	3,41	3,97
9	Bee	ape	954	0,54	2,23	8,23	2,33	3,22	3,79	1,35	4,29
9	Peanut	arachide	1260	0,59	1,79	5,33	4,33	2,05	3,65	3,72	4,23
9	Lobster	aragosta	1055	0,59	2,09	7,19	5	3,41	2,44	2,08	3,56
9	Orange	arancia	801	0,94	0,39	8,6	2,12	1,49	4,39	3,74	4,56
9	Bow	arco	781,2	0,99	0,1	11,06	3,13	1,57	2,52	4,57	2,83
9	Wardrobe	armadio	1291	0,95	0,41	8,88	2,81	1,89	4,6	3,48	4,72
9	Armour	armatura	2225	0,89	0,81	8,69	4,17	3,6	2,28	3,3	2,98
9	Harp	arpa	1099,4	0,93	0,53	7,81	5	3,38	2,42	4,64	3,76
9	Axe	ascia	1336	0,39	1,97	7,91	4,53	2,14	2,51	4,65	3,45
9	Bus	autobus	1084	0,27	1,9	10,44	3,55	2,76	4,45	3,06	3,98
9	Avocado	avocado	1437	0,12	2,27	6,47	6,23	2,4	1,66	2,99	1,99
9	Whale	balena	1163	0,33	2,05	8,16	3,52	2,74	2,34	1,17	4,09
9	Doll	bambola	764	1	0	8,19	1,61	3,27	3,56	3,85	3,85
9	Banana	banana	716	1	0	8,15	1,91	1,37	4,47	3,68	4,59
9	Boat	barca	990	0,8	1,25	10,72	2,69	2,65	3,2	3,49	2,71
9	Skittle	birillo	624,6	0,96	0,28	5,24	4,14	1,88	3,08	2,52	3,29
9	Cookie	biscotto	806	0,84	0,96	7,25	1,93	1,84	4,45	4,05	4,04
9	Boomerang	boomerang	1736	0,66	1,9	7,84	4,57	1,87	2,21	4,49	1,66
9	Bracelet	braccialetto	1019	0,5	1,43	7,03	2,88	2,91	4,43	3,88	4,59
9	Arm	braccio	715	0,74	1,11	10,71	1,8	1,61	4,87	2,84	4,62
9	Socks	calzini	725	0,58	1,87	7,48	2,31	1,48	4,79	3,8	3,94
9	Shirt	camicia	646	1	0	9,28	3,25	2,36	4,41	3,61	4,52
9	Kangaroo	canguro	610	1	0	6,79	3,4	2,89	2,48	1,23	3,46
9	Cannon	cannone	889,8	0,95	0,35	8,45	3,94	2,93	2,34	3,61	3,79
9	Undershirt	canottiera	739	0,79	0,86	6,89	2,55	1,23	4,31	3,21	3,68
9	Cap	cappello	615	0,46	2,25	9,48	2,15	1,77	3,88	2,9	3,33
9	Coat	cappotto	975	0,92	0,57	8,25	3,55	2,16	4,33	3,51	4,28
9	Artichoke	carciofo	1305,5	0,93	0,53	7,14	4,27	2,64	3,67	3,59	3,71
9	Carrot	carota	802	0,99	0,09	8,22	2,47	1,58	4,47	3,62	4,36
9	Cart	carro	924	0,33	2,07	9,46	3,87	3,66	2,6	3,4	2,33
9	House	casa	755	0,83	1,21	13,23	1,61	2,85	4,9	2,41	4,78
9	Waterfall	cascata	973	0,8	0,79	8,77	3,84	3,89	2,65	1,15	4,12
9	Chestnut	castagna	1099	0,72	1,34	7,03	3,28	1,71	3,46	3,38	3,44
9	Castle	castello	904	0,72	1,52	10,49	2,91	3,04	2,97	1,87	3,31
9	Cathedral	cattedrale	602	0,45	2,26	9,15	5,28	4,39	3,21	1,82	3,24
9	Grasshopper	cavalletta	995	0,72	1,47	5,64	3,81	3,79	2,63	1,32	3,76
9	Horse	cavallo	558	0,99	0,09	10,78	2,25	3,31	3,51	2,66	4,67
9	Brain	cervello	827	0,85	0,75	10,84	3,82	2,7	4,26	1,5	4
9	Cucumber	cetriolo	969	0,87	0,72	6,76	4,01	1,68	3,49	3,27	3,66
9	Church	chiesa	758	0,68	1,52	11,54	2,79	3,2	3,9	1,82	3,76
9	Nail (tool)	chiodo	748	0,9	0,67	8,43	3,27	1,32	3,23	3,72	3,62
9	Guitar	chitarra	1554	0,76	1,02	10,34	3,1	2,84	3,88	4,95	4,83
9	Cherries	ciliegie	743	0,99	0,09	7,75	2,53	1,82	4,38	3,49	4,32
9	Onion	cipolla	1061	0,91	0,66	9,32	3,19	1,62	4,31	3,72	3,49
9	Clarinet	clarinetto	801	0,52	2,26	7,74	5,54	3,78	2,26	4,74	3,51
9	Ladybird	coccinella	713	1	0	5,79	2,76	2,55	3,82	1,36	4,09
9	Crocodile	coccodrillo	709	0,88	0,53	7,77	2,95	3,27	2,43	1,15	3,38
9	Hummingbird	colibri	734	0,46	2,02	5,93	5,57	4,33	1,78	1,16	3,11
9	Necklace	collana	686	0,94	0,45	9,76	2,57	2,37	4,22	3,22	4,66
9	Cockle	conchiglia	700	0,89	0,6	7,91	2,43	2,37	3,27	1,96	2,73
9	Jump rope	corda per saltare	952	0,49	1,57	2,71	3,24	2,59	3,12	4,7	3,07
9	Raven	corvo	674	0,77	1,43	7,72	3,85	2,24	2,56	1,19	3,81
9	Dice	dado	720	0,99	0,1	7,91	2,48	1,81	3,69	4,53	3,33
9	Dolphin	delfino	626,9	0,95	0,35	8,06	3,04	2,3	2,93	1,32	4,43
9	Diamond	diamante	1353,8	0,73	1,57	8,45	4,25	2,55	2,87	2,05	4,44
9	Finger	dito	953,6	0,26	1,4	10	1,65	2	4,84	4,15	4,2
9	Elephant	elefante	772	0,99	0,09	8,4	2,46	3	2,8	1,38	4,41
9	Pheasant	fagiano	1761,4	0,35	2,51	7,13	5,42	3,87	2,18	1,39	2,93
9	Butterfly	farfalla	573,5	0,99	0,09	8,67	2,31	2,51	3,92	1,41	4,14
9	Liver	fegato	1185,6	0,47	2,35	9,52	5,44	2,39	2,49	1,61	3,22
9	Slingshot	fionda	1305,3	0,84	0,92	6,92	3,71	2,83	2,21	4,72	2,12
9	Flute	flauto	895,4	0,89	0,49	8,58	4,14	1,81	3,38	4,74	4,13
9	Fork	forchetta	626,8	1	0	8,18	1,92	1,82	4,93	4,82	4,75
9	Cheese	formaggio	1037,5	0,63	2,05	9,71	2,92	2,31	4,32	3,64	3,89
9	Ant	formica	643,3	0,92	0,59	7,52	2,41	1,82	3,82	1,42	4,39
9	Strawberry	fragola	631,9	1	0	7,57	2,23	2,17	4,43	3,17	4,63
9	Dart	freccetta	883,3	0,83	0,99	5,65	4,31	2,47	2,65	4,57	2,93
9	Arrow	freccia	863,6	0,96	0,31	9,21	3,04	1,37	2,41	4,11	2,91
9	Van	furgone	907,9	0,74	1,38	8,49	3,91	3,2	3,86	4,34	4,13
9	Hen	gallina	790,8	0,91	0,53	8,48	2,39	3,18	3,66	1,91	3,06
9	Rooster	gallo	692	0,87	0,79	8,08	2,68	3,18	3,48	1,69	3,08
9	Leg	gamba	836	0,96	0,31	9,76	1,77	2,33	4,71	1,89	4,69
9	Cat	gatto	615,7	0,96	0,28	10,01	1,7	3,01	4,48	2,2	4,82
9	Jacket	giacca	657,1	0,91	0,65	9,27	3,24	2,03	3,87	3,43	4,48
9	Ludo	gioco da tavolo	1058	0,15	2,95	5,93	3,8	4,24	3,37	4,6	3,77
9	Giraffe	giraffa	722	1	0	6,67	2,65	3,09	2,78	1,15	3,88
9	Sunflower	girasole	1157,7	1	0	7,6	3,15	2,52	3,83	1,79	4,45
9	Skirt	gonna	916	0,96	0,31	8,54	2,43	1,28	3,95	3,27	4,33
9	Crab	granchio	1302	0,94	0,44	7,06	3,4	3,11	2,89	1,69	3,89
9	Glove	guanto	673	0,78	1,06	7,87	2,82	1,88	4,12	4,68	3,09
9	Owl	gufo	724	0,84	0,83	7,22	3,31	3,32	2,52	1,2	3,55
9	Iceberg	iceberg	900,6	0,86	0,79	8,08	4,93	2,86	2,27	1,05	3,06
9	Hippopotamus	ippopotamo	725	0,87	0,74	6,43	3,03	2,69	2,25	1,16	3,56
9	Island	isola	1199	0,91	0,6	11,39	3,12	2,66	3,46	1,16	3,22
9	Kiwi	kiwi	960	0,13	2,44	7,28	6,57	3,25	1,35	1,16	1,84
9	Kiwi fruit	kiwi	907	0,98	0,18	7,28	3,49	1,86	4,06	3,72	3,84
9	Manatee	lamantino	1314	0,05	3,09	2,94	6,33	2,73	1,54	1,19	2,8
9	Lamp	lampada	803	0,81	0,94	8,88	2,87	2,6	4,25	3,48	3,44
9	Lettuce	lattuga	1105	0,32	2,17	7,45	4,03	2,28	3,71	3,16	4,27
9	Lioness	leonessa	930	0,6	1,36	6,42	3,05	3,08	2,44	1,2	4,21
9	Bed	letto	637	0,9	0,63	12,13	1,65	2,35	4,9	2,57	4,12
9	Dragonfly	libellula	1200	0,65	1,77	5,97	4,28	3,25	2,55	1,24	3,41
9	Bookcase	libreria	743	0,94	0,44	10,03	3,73	3,48	4,55	3,8	4,24
9	Lemon	limone	994	1	0	9,5	2,2	1,34	4,39	3,35	4,02
9	Lynx	lince	1058	0,48	2,59	6,18	5,21	3,69	1,81	1,25	3,05
9	Tongue	lingua	793,9	0,88	0,7	12,27	2,04	2,44	4,7	1,38	3,55
9	Moon	luna	795	0,84	0,8	10,51	1,76	1,67	4,53	1,03	3,76
9	Almond	mandorla	1864,1	0,37	2,33	7,74	4,27	2,19	3,39	3,39	3,94
9	Hand	mano	665	0,91	0,54	12,55	1,42	2,49	4,85	4,26	4,65
9	Praying mantis	mantide religiosa	1908	0,41	2,64	4,01	5,65	3,76	2,15	1,24	3,22
9	Sea	mare	727	0,95	0,3	12,28	1,64	1,56	4,37	1,96	4,44
9	Daisy	margherita	657	0,99	0,09	8,13	2,42	2,04	4,31	2,07	4,79
9	Hammer	martello	739	0,98	0,17	8,72	3,12	1,87	3,41	4,56	4,57
9	Pencil	matita	713	0,97	0,2	8,82	2,19	1,17	4,87	4,87	4,85
9	Apple	mela	650,9	0,96	0,26	8,94	1,91	1,53	4,68	3,94	4,78
9	Eggplant	melanzana	848	0,97	0,2	6,82	3,19	1,48	4,15	3,31	4,01
9	Scooter	monopattino	1144	0,98	0,17	5,84	3,7	2,45	2,9	4,23	2,01
9	Mountain	montagna	696	0,83	1,18	10,98	2,51	2,84	4,04	1,64	4,49
9	Fly	mosca	1155	0,93	0,54	8,43	2,65	3,05	4,13	1,55	4,34
9	Motorbike	moto	852	0,66	1,53	11,3	3,05	3,79	3,99	4,54	4,3
9	Cow	mucca	571	0,94	0,37	9,17	2,05	2,84	3,64	2,16	4,58
9	Mill	mulino	1077	0,58	1,49	8,43	4,29	3	2,51	1,98	2
9	Narwhal	narvalo	1515	0,07	2,62	4,51	6,43	2,93	1,23	1,13	2,4
9	Nose	naso	635	1	0	10,39	1,66	1,67	4,79	2,11	4,41
9	Ship	nave	964	0,03	2,12	10,63	2,84	3,48	3,08	3,41	3,21
9	Hazelnut	nocciola	1848	0,42	2,66	7,4	3,61	1,76	3,54	3,38	4,01
9	Walnut	noce	1277	1	0	8,84	3,2	2	4,15	3,69	4,47
9	Cloud	nuvola	688	0,92	0,45	8,74	1,88	2,05	4,61	1,07	3,89
9	Goose	oca	665	0,84	0,84	8,44	2,39	2,41	2,95	1,37	3,27
9	Eye	occhio	641,7	0,99	0,09	11,23	1,66	3,12	4,88	1,87	4,48
9	Killer whale	orca	652	0,71	1,35	5,77	3,89	2,45	2,44	1,16	3,79
9	Pendant	orecchini	782	0,61	1,91	7,5	3,15	1,87	4,27	3,93	4,36
9	Ear	orecchio	717	0,99	0,1	9,77	1,73	2,4	4,57	1,72	4,45
9	Platypus	ornitorinco	2107	0,44	2,15	5,49	5,84	3,17	1,63	1,13	2,06
9	Bone	osso	824	0,93	0,41	9,13	2,85	1,35	3,25	1,66	3,44
9	Frying pan	padella	808	0,83	0,85	9,02	3,35	1,83	4,59	4,28	4,7
9	Paella	paella	1088	0,83	1,23	6,1	6,09	4,12	2,97	3,68	3,07
9	Shovel	pala	785	0,49	2,02	8,25	3,48	2,01	2,89	4,57	3,79
9	Ball	palla	900	0,8	0,86	10,55	1,48	2,61	4,21	4,13	4,53
9	Palm tree	palma	1110	0,96	0,25	8,46	4	3,2	3,34	1,46	3,47
9	Trousers	pantaloni	770	0,95	0,38	9,41	1,88	1,6	4,84	3,46	4,82
9	Potato	patata	781	0,99	0,1	8,24	2,32	1,55	4,44	3,53	3,87
9	Pen	penna	753	0,65	1,74	9,65	2,29	1,65	4,78	4,88	4,84
9	Fountain pen	penna stilografica	1242	0,54	2,13	5,19	4,39	2,33	3,13	4,9	3,44
9	Felt-tip pen	pennarello	1313	0,65	1,55	7,07	2,59	1,89	4,37	4,84	4,35
9	Pot	pentola	820	0,93	0,48	8,93	2,89	1,91	4,68	4,11	4,68
9	Small saucepan	pentolino	903	0,22	1,79	6,93	3,75	1,94	4,44	4,39	4,31
9	Pepper	peperone	746	0,82	0,75	7,42	3,43	1,74	3,93	3,22	4,09
9	Pear	pera	700	1	0	7,82	1,95	1,79	4,48	3,79	4,55
9	Flat peach	pesca tabacchiera	1733	0,04	2,21	0	4,89	2,04	2,76	3,38	2,98
9	Piano	pianoforte	733	0,76	1,02	9,66	3,44	3,95	3,53	4,95	4,81
9	Pigeon	piccione	1037	0,88	0,73	7,5	3,2	2,93	4,16	1,21	4,11
9	Foot	piede	760	0,99	0,1	10,47	1,59	2,33	4,71	1,79	4,64
9	Penguin	pinguino	824	0,97	0,2	7,34	2,85	3,25	2,43	1,23	2,61
9	Bat	pipistrello	830	0,99	0,09	7,33	3,58	3,22	2,79	1,21	3,14
9	Pyramid	piramide	1239	0,91	0,57	8,7	4,09	2,45	2,64	1,59	1,81
9	Pistachio	pistacchio	1170	0,72	1,57	7,25	3,94	2,11	3,52	3,76	3,98
9	Gun	pistola	948	0,87	0,86	9,71	3,86	2,67	2,47	4,72	4,73
9	Armchair	poltrona	1052	0,99	0,09	9,4	3,16	2,22	4,51	2,25	3,87
9	Tomato	pomodoro	657	1	0	9,36	2,39	1,45	4,65	3,85	4,48
9	Racket	racchetta	1467	0,66	1	6,68	3,75	2,47	3,33	4,78	4,04
9	Spider	ragno	641	0,68	1,11	8,49	2,68	2,33	3,07	1,24	4,23
9	Ray	razza	1365	0,33	2,68	10,54	5,69	3,23	1,72	1,25	2,8
9	Ruler	righello	749	0,94	0,33	6,33	3,17	1,73	4,32	4,39	4,28
9	Rhino	rinoceronte	718	0,96	0,31	6,5	3,21	3,25	2,24	1,12	3,69
9	Rose	rosa	702	0,96	0,25	10,6	2,62	2,95	4,22	2,13	4,75
9	Cockroach	scarafaggio	804,8	0,49	2,19	6,19	3,96	2,91	2,29	1,19	4,04
9	Shoe	scarpa	724	0,83	1,07	8,33	1,84	2,09	4,74	3,32	4,26
9	Ski	sci	808	1	0	9,96	3,52	2,04	2,91	2,41	3,51
9	Scorpion	scorpione	789,3	0,9	0,64	7,48	4,1	3,44	2,32	1,15	2,9
9	Shield	scudo	745	0,88	0,8	9,27	3,85	3,49	2,32	3,87	3,02
9	Celery	sedano	2049	0,87	0,92	8,34	4,48	2,01	3,43	3,35	3,67
9	Chair	sedia	651	0,96	0,28	9,79	1,77	2,01	4,79	2,32	4,44
9	Rocking chair	sedia a dondolo	874,5	0,96	0,28	5,35	3,26	3,22	3,11	2,18	2,72
9	Handsaw	sega	958	0,92	0,52	8,02	4,07	1,56	2,56	4,63	4,03
9	Snake	serpente	926,6	0,89	0,71	9,04	2,85	2,49	2,74	1,36	3,8
9	Skateboard	skateboard	693,4	0,93	0,37	6,47	4,79	1,86	2,88	2,44	1,75
9	Sun	sole	909	0,96	0,26	11,92	1,51	1,96	4,91	1,11	4,15
9	Sword	spada	666,1	0,95	0,34	10,25	2,99	1,71	2,51	4,52	4,07
9	Spinach	spinaci	1166,8	0,37	3,07	8,07	3,67	2,25	3,41	3,12	3,93
9	Shark	squalo	899,6	0,54	2,11	8,2	3,38	2,73	2,44	1,1	4,43
9	Starfish	stella marina	642,5	1	0	5,08	3,52	2,85	2,81	1,45	3,94
9	Ostrich	struzzo	664	0,87	0,98	7,41	3,99	3,38	2,27	1,22	2,51
9	Tambourine	tamburello	885	0,52	2,36	6,39	3,39	3,52	2,46	4,67	2,62
9	Drum	tamburo	796,3	0,87	0,89	8,37	2,99	3	3,03	4,79	4,07
9	Tapir	tapiro	1139	0,28	2,65	6,09	5,59	2,95	1,51	1,11	2
9	Turtle	tartaruga	713	0,92	0,56	8,34	2,89	3,09	3,25	1,56	3,99
9	Table	tavolo	555,2	0,89	0,71	11,07	1,87	1,77	4,73	2,3	4,66
9	Teapot	teiera	1085	0,84	0,9	5,91	4,8	2,82	3,54	4,21	3,62
9	Pencil sharpener	temperino	1923	0,78	0,96	5,63	3,52	2,13	4,52	4,65	4,34
9	Termite	termite	1203	0,01	2,62	4,36	6,11	2,84	1,6	1,28	2,84
9	Tiger	tigre	819	0,97	0,2	8,67	2,57	3,4	2,6	1,21	4,48
9	Tractor	trattore	759	1	0	7,59	2,91	3,87	3,29	4,1	3,04
9	Train	treno	710	0,95	0,38	10,77	2,97	3,52	4,25	2,81	4,17
9	Trumpet	tromba	972	0,96	0,28	8,84	3,89	3,48	2,76	4,8	4,47
9	Bugle	tromba	902	0,8	1,12	8,84	4,06	2,26	2,59	4,2	4,16
9	Spinning top	trottola	1228	0,71	1,52	6,74	3,32	2,46	2,32	4,15	2,24
9	Toucan	tucano	953	0,46	2,47	4,73	5,26	3,35	1,85	1,21	3,21
9	Tulip	tulipano	923,4	0,72	1,39	6,38	3,84	1,96	3	1,95	4,24
9	Nail (bodypart)	unghia	888	0,89	0,62	7,58	2,36	2,28	4,84	3,69	3,39
9	Grapes	uva	645	0,79	1,22	9,33	2,29	2,23	3,92	3,25	4,28
9	Wasp	vespa	1075	0,46	1,16	7,37	3,18	3,43	3,5	1,37	4,16
9	Violin	violino	770	0,85	0,86	9,17	3,93	3,52	3,2	4,84	4,4
9	Screw	vite	1181	0,61	1,62	10,55	4,04	2,33	2,77	4,08	3,21
9	Mosquito	zanzara	1069	0,73	1,46	7,87	3,05	2,52	4,15	1,82	4,28
9	Zebra	zebra	755	0,99	0,1	6,52	3,01	3,21	2,65	1,16	3,71
9	Pumpkin	zucca	955	0,75	1,35	8,62	3,94	1,73	3,39	3,07	3,31
10	Bathrobe	accappatoio	631	1	0	6,54	3,28	1,99	4,63	3,67	2,73
10	Anchovy	acciughe	2355	0,36	2,47	8,09	5,15	2,39	2,75	2,67	2,6
10	Plane	aereo	1171	0,78	1,08	10,93	2,81	3	4,04	2,52	4,21
10	Ring	anello	529	1	0	10,04	3,13	2,58	4,2	4,38	4,61
10	Seal ring	anello con sigillo	833	0,01	0,89	1,61	5,48	2,33	1,77	4,11	2,56
10	Eel	anguilla	1450	0,41	2,54	7,39	4,69	1,49	1,89	1,32	2,83
10	Watermelon	anguria	654	0,87	0,57	6,86	3	1,69	4,01	3,41	3,97
10	Peanut	arachide	914	0,59	1,79	5,33	4,33	2,05	3,65	3,72	4,23
10	Lobster	aragosta	982	0,59	2,09	7,19	5	3,41	2,44	2,08	3,56
10	Orange	arancia	572	0,94	0,39	8,6	2,12	1,49	4,39	3,74	4,56
10	Bow	arco	801	0,99	0,1	11,06	3,13	1,57	2,52	4,57	2,83
10	Wardrobe	armadio	969	0,95	0,41	8,88	2,81	1,89	4,6	3,48	4,72
10	Armour	armatura	1481	0,89	0,81	8,69	4,17	3,6	2,28	3,3	2,98
10	Harp	arpa	1162	0,93	0,53	7,81	5	3,38	2,42	4,64	3,76
10	Asparagus	asparago	1341	0,78	1,42	6,17	4,74	2	3,1	3,16	3,05
10	Bus	autobus	944	0,27	1,9	10,44	3,55	2,76	4,45	3,06	3,98
10	Avocado	avocado	1979	0,12	2,27	6,47	6,23	2,4	1,66	2,99	1,99
10	Pelvis	bacino	1258	0,37	3,51	10,39	5,63	3,15	2,9	1,24	3,11
10	Whale	balena	1545	0,33	2,05	8,16	3,52	2,74	2,34	1,17	4,09
10	Doll	bambola	589	1	0	8,19	1,61	3,27	3,56	3,85	3,85
10	Banana	banana	543	1	0	8,15	1,91	1,37	4,47	3,68	4,59
10	Boat	barca	607	0,8	1,25	10,72	2,69	2,65	3,2	3,49	2,71
10	Skittle	birillo	1236	0,96	0,28	5,24	4,14	1,88	3,08	2,52	3,29
10	Cookie	biscotto	702	0,84	0,96	7,25	1,93	1,84	4,45	4,05	4,04
10	Steak	bistecca	1073	0,37	2,61	7,54	3,16	3,11	4,19	3,57	4,16
10	Mouth	bocca	581	0,53	1	11,32	1,61	1,91	4,77	1,85	4,4
10	Boomerang	boomerang	2010	0,66	1,9	7,84	4,57	1,87	2,21	4,49	1,66
10	Bracelet	braccialetto	1355	0,5	1,43	7,03	2,88	2,91	4,43	3,88	4,59
10	Arm	braccio	721	0,74	1,11	10,71	1,8	1,61	4,87	2,84	4,62
10	Screwdriver	cacciavite	1128	0,88	0,77	6,86	4,33	1,79	3,28	4,78	4,2
10	Shirt	camicia	559	1	0	9,28	3,25	2,36	4,41	3,61	4,52
10	Bellflower	campanule	1492	0,11	3,46	4,6	5,61	2,52	2,13	1,5	3,01
10	Kangaroo	canguro	613	1	0	6,79	3,4	2,89	2,48	1,23	3,46
10	Cannon	cannone	756	0,95	0,35	8,45	3,94	2,93	2,34	3,61	3,79
10	Undershirt	canottiera	738	0,79	0,86	6,89	2,55	1,23	4,31	3,21	3,68
10	Cap	cappello	837	0,46	2,25	9,48	2,15	1,77	3,88	2,9	3,33
10	Coat	cappotto	891	0,92	0,57	8,25	3,55	2,16	4,33	3,51	4,28
10	Artichoke	carciofo	1322	0,93	0,53	7,14	4,27	2,64	3,67	3,59	3,71
10	Carrot	carota	579	0,99	0,09	8,22	2,47	1,58	4,47	3,62	4,36
10	House	casa	638	0,83	1,21	13,23	1,61	2,85	4,9	2,41	4,78
10	Waterfall	cascata	667	0,8	0,79	8,77	3,84	3,89	2,65	1,15	4,12
10	Chest of drawers	cassettiera	1948	0,41	2,83	5,55	4,2	2,48	4,05	3,69	4,24
10	Chestnut	castagna	811	0,72	1,34	7,03	3,28	1,71	3,46	3,38	3,44
10	Castle	castello	762	0,72	1,52	10,49	2,91	3,04	2,97	1,87	3,31
10	Grasshopper	cavalletta	1327	0,72	1,47	5,64	3,81	3,79	2,63	1,32	3,76
10	Horse	cavallo	491	0,99	0,09	10,78	2,25	3,31	3,51	2,66	4,67
10	Cauliflower	cavolfiore	943	0,76	1,08	6,62	4,29	2,84	3,5	3,28	3,6
10	Brain	cervello	708	0,85	0,75	10,84	3,82	2,7	4,26	1,5	4
10	Cucumber	cetriolo	1404	0,87	0,72	6,76	4,01	1,68	3,49	3,27	3,66
10	Church	chiesa	787	0,68	1,52	11,54	2,79	3,2	3,9	1,82	3,76
10	Nail (tool)	chiodo	1309	0,9	0,67	8,43	3,27	1,32	3,23	3,72	3,62
10	Guitar	chitarra	693	0,76	1,02	10,34	3,1	2,84	3,88	4,95	4,83
10	Cherries	ciliegie	1319	0,99	0,09	7,75	2,53	1,82	4,38	3,49	4,32
10	Onion	cipolla	1523	0,91	0,66	9,32	3,19	1,62	4,31	3,72	3,49
10	Ladybird	coccinella	753	1	0	5,79	2,76	2,55	3,82	1,36	4,09
10	Crocodile	coccodrillo	828	0,88	0,53	7,77	2,95	3,27	2,43	1,15	3,38
10	Hummingbird	colibri	1121	0,46	2,02	5,93	5,57	4,33	1,78	1,16	3,11
10	Strainer	colino	1054	0,24	2,95	6,48	5,2	2,44	3,55	4,31	3,36
10	Necklace	collana	604	0,94	0,45	9,76	2,57	2,37	4,22	3,22	4,66
10	Compasses	compasso	931	0,98	0,18	7,01	4,89	2,49	3,26	4,84	3,36
10	Cockle	conchiglia	601	0,89	0,6	7,91	2,43	2,37	3,27	1,96	2,73
10	Jump rope	corda per saltare	971	0,49	1,57	2,71	3,24	2,59	3,12	4,7	3,07
10	Raven	corvo	911	0,77	1,43	7,72	3,85	2,24	2,56	1,19	3,81
10	Mussel	cozza	1167	0,85	0,88	7,2	4,07	2,02	3,2	3,12	2,55
10	Cr?�me caramel	cr?�me caramel	1083	0,45	2,26	3,85	5,18	2,6	3,4	3,75	3,08
10	Dice	dado	576	0,99	0,1	7,91	2,48	1,81	3,69	4,53	3,33
10	Dolphin	delfino	705	0,95	0,35	8,06	3,04	2,3	2,93	1,32	4,43
10	Diamond	diamante	917	0,73	1,57	8,45	4,25	2,55	2,87	2,05	4,44
10	Finger	dito	754,7	0,26	1,4	10	1,65	2	4,84	4,15	4,2
10	Elephant	elefante	612	0,99	0,09	8,4	2,46	3	2,8	1,38	4,41
10	Helmet	elmo	1269	0,27	2,58	7,73	4,5	2,05	2,09	2,61	2,26
10	Butterfly	farfalla	584,8	0,99	0,09	8,67	2,31	2,51	3,92	1,41	4,14
10	Slingshot	fionda	918,9	0,84	0,92	6,92	3,71	2,83	2,21	4,72	2,12
10	Fondue	fonduta	1954,2	0,15	2,97	6,24	6,41	3,83	1,91	4,25	2,08
10	Fork	forchetta	457,3	1	0	8,18	1,92	1,82	4,93	4,82	4,75
10	Cheese	formaggio	643	0,63	2,05	9,71	2,92	2,31	4,32	3,64	3,89
10	Ant	formica	581,1	0,92	0,59	7,52	2,41	1,82	3,82	1,42	4,39
10	Strawberry	fragola	950,2	1	0	7,57	2,23	2,17	4,43	3,17	4,63
10	Dart	freccetta	2445	0,83	0,99	5,65	4,31	2,47	2,65	4,57	2,93
10	Arrow	freccia	672,6	0,96	0,31	9,21	3,04	1,37	2,41	4,11	2,91
10	Hen	gallina	1234	0,91	0,53	8,48	2,39	3,18	3,66	1,91	3,06
10	Rooster	gallo	810	0,87	0,79	8,08	2,68	3,18	3,48	1,69	3,08
10	Leg	gamba	672	0,96	0,31	9,76	1,77	2,33	4,71	1,89	4,69
10	Cat	gatto	758	0,96	0,28	10,01	1,7	3,01	4,48	2,2	4,82
10	Acorn	ghianda	1335	0,65	1,78	6,18	4,13	2,23	2,4	2,27	2,35
10	Ludo	gioco da tavolo	1198	0,15	2,95	5,93	3,8	4,24	3,37	4,6	3,77
10	Giraffe	giraffa	495	1	0	6,67	2,65	3,09	2,78	1,15	3,88
10	Sunflower	girasole	809	1	0	7,6	3,15	2,52	3,83	1,79	4,45
10	Skirt	gonna	607	0,96	0,31	8,54	2,43	1,28	3,95	3,27	4,33
10	Paperclip	graffetta	1214	0,74	1,4	4,92	4,55	1,45	4,28	4,24	3,62
10	Crab	granchio	877	0,94	0,44	7,06	3,4	3,11	2,89	1,69	3,89
10	Glove	guanto	622	0,78	1,06	7,87	2,82	1,88	4,12	4,68	3,09
10	Owl	gufo	752	0,84	0,83	7,22	3,31	3,32	2,52	1,2	3,55
10	Iceberg	iceberg	929	0,86	0,79	8,08	4,93	2,86	2,27	1,05	3,06
10	Hippopotamus	ippopotamo	643	0,87	0,74	6,43	3,03	2,69	2,25	1,16	3,56
10	Kiwi fruit	kiwi	1335	0,98	0,18	7,28	3,49	1,86	4,06	3,72	3,84
10	Kiwi	kiwi	1053	0,13	2,44	7,28	6,57	3,25	1,35	1,16	1,84
10	Lettuce	lattuga	849	0,32	2,17	7,45	4,03	2,28	3,71	3,16	4,27
10	Bed	letto	550	0,9	0,63	12,13	1,65	2,35	4,9	2,57	4,12
10	Bookcase	libreria	1053	0,94	0,44	10,03	3,73	3,48	4,55	3,8	4,24
10	Lemon	limone	592	1	0	9,5	2,2	1,34	4,39	3,35	4,02
10	Tongue	lingua	692	0,88	0,7	12,27	2,04	2,44	4,7	1,38	3,55
10	Moon	luna	631	0,84	0,8	10,51	1,76	1,67	4,53	1,03	3,76
10	Mango	mango	1854	0,12	2,39	6,71	5,64	1,44	1,81	2,95	2,67
10	Hand	mano	472	0,91	0,54	12,55	1,42	2,49	4,85	4,26	4,65
10	Maracas	maracas	739	0,79	1,14	5,48	4,4	2,84	2,29	4,74	2,78
10	Sea	mare	656	0,95	0,3	12,28	1,64	1,56	4,37	1,96	4,44
10	Daisy	margherita	636	0,99	0,09	8,13	2,42	2,04	4,31	2,07	4,79
10	Hammer	martello	658	0,98	0,17	8,72	3,12	1,87	3,41	4,56	4,57
10	Pencil	matita	519	0,97	0,2	8,82	2,19	1,17	4,87	4,87	4,85
10	Apple	mela	591	0,96	0,26	8,94	1,91	1,53	4,68	3,94	4,78
10	Pomegranate	melagrana	1724	0,06	1,33	5,53	4,38	2,01	3,07	3,5	2,89
10	Centipede	millepiedi	1349	0,45	2,29	5,81	4,21	3,15	2,27	1,22	3,13
10	Scooter	monopattino	796	0,98	0,17	5,84	3,7	2,45	2,9	4,23	2,01
10	Mountain	montagna	742	0,83	1,18	10,98	2,51	2,84	4,04	1,64	4,49
10	Fly	mosca	1125	0,93	0,54	8,43	2,65	3,05	4,13	1,55	4,34
10	Motorbike	moto	600	0,66	1,53	11,3	3,05	3,79	3,99	4,54	4,3
10	Cow	mucca	455	0,94	0,37	9,17	2,05	2,84	3,64	2,16	4,58
10	Mill	mulino	1507	0,58	1,49	8,43	4,29	3	2,51	1,98	2
10	Nose	naso	554	1	0	10,39	1,66	1,67	4,79	2,11	4,41
10	Walnut	noce	1064	1	0	8,84	3,2	2	4,15	3,69	4,47
10	Cloud	nuvola	675	0,92	0,45	8,74	1,88	2,05	4,61	1,07	3,89
10	Goose	oca	920	0,84	0,84	8,44	2,39	2,41	2,95	1,37	3,27
10	Eye	occhio	580	0,99	0,09	11,23	1,66	3,12	4,88	1,87	4,48
10	Wave	onda	1096	0,44	2,43	10,9	2,63	2,99	3,71	1,35	3,61
10	Killer whale	orca	1324	0,71	1,35	5,77	3,89	2,45	2,44	1,16	3,79
10	Pendant	orecchini	730	0,61	1,91	7,5	3,15	1,87	4,27	3,93	4,36
10	Ear	orecchio	530	0,99	0,1	9,77	1,73	2,4	4,57	1,72	4,45
10	Platypus	ornitorinco	1900	0,44	2,15	5,49	5,84	3,17	1,63	1,13	2,06
10	Bone	osso	601	0,93	0,41	9,13	2,85	1,35	3,25	1,66	3,44
10	Frying pan	padella	860,6	0,83	0,85	9,02	3,35	1,83	4,59	4,28	4,7
10	Paella	paella	972	0,83	1,23	6,1	6,09	4,12	2,97	3,68	3,07
10	Ball	palla	676	0,8	0,86	10,55	1,48	2,61	4,21	4,13	4,53
10	Palm tree	palma	864	0,96	0,25	8,46	4	3,2	3,34	1,46	3,47
10	Trousers	pantaloni	534	0,95	0,38	9,41	1,88	1,6	4,84	3,46	4,82
10	Sparrow	passero	1064	0,41	2,51	7,13	3,57	3,32	3,51	1,28	4,52
10	Potato	patata	500	0,99	0,1	8,24	2,32	1,55	4,44	3,53	3,87
10	Skate	pattino	875	0,43	2,11	5,78	3,46	3,2	2,9	2,44	3,04
10	Peeler	pelapatate	2384	0,36	2,46	4,26	5,41	2,51	3,07	4,67	3,03
10	Pen	penna	1006	0,65	1,74	9,65	2,29	1,65	4,78	4,88	4,84
10	Fountain pen	penna stilografica	1079	0,54	2,13	5,19	4,39	2,33	3,13	4,9	3,44
10	Felt-tip pen	pennarello	819	0,65	1,55	7,07	2,59	1,89	4,37	4,84	4,35
10	Pot	pentola	708	0,93	0,48	8,93	2,89	1,91	4,68	4,11	4,68
10	Small saucepan	pentolino	913	0,22	1,79	6,93	3,75	1,94	4,44	4,39	4,31
10	Pepper	peperone	997	0,82	0,75	7,42	3,43	1,74	3,93	3,22	4,09
10	Pear	pera	534	1	0	7,82	1,95	1,79	4,48	3,79	4,55
10	Piano	pianoforte	902	0,76	1,02	9,66	3,44	3,95	3,53	4,95	4,81
10	Pigeon	piccione	593	0,88	0,73	7,5	3,2	2,93	4,16	1,21	4,11
10	Foot	piede	606	0,99	0,1	10,47	1,59	2,33	4,71	1,79	4,64
10	Penguin	pinguino	693	0,97	0,2	7,34	2,85	3,25	2,43	1,23	2,61
10	Pincers	pinze	757	0,08	1,9	7,79	4,74	2,36	2,94	4,67	4,22
10	Bat	pipistrello	720	0,99	0,09	7,33	3,58	3,22	2,79	1,21	3,14
10	Pyramid	piramide	701	0,91	0,57	8,7	4,09	2,45	2,64	1,59	1,81
10	Gun	pistola	683	0,87	0,86	9,71	3,86	2,67	2,47	4,72	4,73
10	Tomato	pomodoro	644	1	0	9,36	2,39	1,45	4,65	3,85	4,48
10	Racket	racchetta	538	0,66	1	6,68	3,75	2,47	3,33	4,78	4,04
10	Rhino	rinoceronte	583	0,96	0,31	6,5	3,21	3,25	2,24	1,12	3,69
10	Rose	rosa	682	0,96	0,25	10,6	2,62	2,95	4,22	2,13	4,75
10	Chorizo	salsiccia	854,8	0,39	2,87	7,82	3,56	2,11	3,34	3	3,15
10	Cockroach	scarafaggio	870	0,49	2,19	6,19	3,96	2,91	2,29	1,19	4,04
10	Shoe	scarpa	602	0,83	1,07	8,33	1,84	2,09	4,74	3,32	4,26
10	Ski	sci	920	1	0	9,96	3,52	2,04	2,91	2,41	3,51
10	Cliff	scogliera	2403	0,45	3	7,98	4,35	3,72	2,96	1,37	3,26
10	Scorpion	scorpione	1310,7	0,9	0,64	7,48	4,1	3,44	2,32	1,15	2,9
10	Shield	scudo	576,9	0,88	0,8	9,27	3,85	3,49	2,32	3,87	3,02
10	Chair	sedia	656,2	0,96	0,28	9,79	1,77	2,01	4,79	2,32	4,44
10	Rocking chair	sedia a dondolo	928	0,96	0,28	5,35	3,26	3,22	3,11	2,18	2,72
10	Handsaw	sega	740	0,92	0,52	8,02	4,07	1,56	2,56	4,63	4,03
10	Snake	serpente	475,4	0,89	0,71	9,04	2,85	2,49	2,74	1,36	3,8
10	Stool	sgabello	1396,9	0,95	0,34	7,38	3,73	2,04	4,19	2,52	3,31
10	Skateboard	skateboard	523	0,93	0,37	6,47	4,79	1,86	2,88	2,44	1,75
10	Sun	sole	647	0,96	0,26	11,92	1,51	1,96	4,91	1,11	4,15
10	Sword	spada	665,4	0,95	0,34	10,25	2,99	1,71	2,51	4,52	4,07
10	Brooch	spilla	1426,6	0,72	1,59	6,77	4	4,05	2,87	3,89	2,97
10	Shark	squalo	2041	0,54	2,11	8,2	3,38	2,73	2,44	1,1	4,43
10	Starfish	stella marina	759,8	1	0	5,08	3,52	2,85	2,81	1,45	3,94
10	Tambourine	tamburello	681	0,52	2,36	6,39	3,39	3,52	2,46	4,67	2,62
10	Drum	tamburo	555	0,87	0,89	8,37	2,99	3	3,03	4,79	4,07
10	Turtle	tartaruga	502	0,92	0,56	8,34	2,89	3,09	3,25	1,56	3,99
10	Table	tavolo	689	0,89	0,71	11,07	1,87	1,77	4,73	2,3	4,66
10	Cup	tazza	1123	0,7	1,44	8,84	2,1	1,7	4,52	4,45	3,79
10	Teapot	teiera	639	0,84	0,9	5,91	4,8	2,82	3,54	4,21	3,62
10	Pencil sharpener	temperino	708	0,78	0,96	5,63	3,52	2,13	4,52	4,65	4,34
10	Pliers	tenaglie	1668	0,06	2,92	5,73	5,16	1,87	2,49	4,72	3,59
10	Tiger	tigre	517	0,97	0,2	8,67	2,57	3,4	2,6	1,21	4,48
10	Tower	torre	1416	0,88	0,89	9,92	3,3	3,4	2,91	1,6	2,93
10	Tractor	trattore	632	1	0	7,59	2,91	3,87	3,29	4,1	3,04
10	Train	treno	1409	0,95	0,38	10,77	2,97	3,52	4,25	2,81	4,17
10	Bugle	tromba	1188	0,8	1,12	8,84	4,06	2,26	2,59	4,2	4,16
10	Trumpet	tromba	892	0,96	0,28	8,84	3,89	3,48	2,76	4,8	4,47
10	Toucan	tucano	1787	0,46	2,47	4,73	5,26	3,35	1,85	1,21	3,21
10	Nail (bodypart)	unghia	761	0,89	0,62	7,58	2,36	2,28	4,84	3,69	3,39
10	Grapes	uva	784	0,79	1,22	9,33	2,29	2,23	3,92	3,25	4,28
10	Wasp	vespa	983	0,46	1,16	7,37	3,18	3,43	3,5	1,37	4,16
10	Violin	violino	1824	0,85	0,86	9,17	3,93	3,52	3,2	4,84	4,4
10	Screw	vite	859	0,61	1,62	10,55	4,04	2,33	2,77	4,08	3,21
10	Volcano	vulcano	772	0,97	0,18	8,64	3,51	2,37	2,79	1,05	3,75
10	Mosquito	zanzara	830	0,73	1,46	7,87	3,05	2,52	4,15	1,82	4,28
10	Zebra	zebra	625	0,99	0,1	6,52	3,01	3,21	2,65	1,16	3,71
10	Pumpkin	zucca	1162,6	0,75	1,35	8,62	3,94	1,73	3,39	3,07	3,31
11	Fir	abete	1374	0,42	1,93	7,88	3,99	2,82	3,68	1,69	4,55
11	Bathrobe	accappatoio	714,5	1	0	6,54	3,28	1,99	4,63	3,67	2,73
11	Anchovy	acciughe	2060	0,36	2,47	8,09	5,15	2,39	2,75	2,67	2,6
11	Plane	aereo	989	0,78	1,08	10,93	2,81	3	4,04	2,52	4,21
11	Duck	anatra	1153	0,64	1,73	7,66	3,27	3,56	3,26	1,36	3,42
11	Ring	anello	1333,6	1	0	10,04	3,13	2,58	4,2	4,38	4,61
11	Seal ring	anello con sigillo	970	0,01	0,89	1,61	5,48	2,33	1,77	4,11	2,56
11	Eel	anguilla	2253	0,41	2,54	7,39	4,69	1,49	1,89	1,32	2,83
11	Watermelon	anguria	871	0,87	0,57	6,86	3	1,69	4,01	3,41	3,97
11	Peanut	arachide	1033	0,59	1,79	5,33	4,33	2,05	3,65	3,72	4,23
11	Lobster	aragosta	1001	0,59	2,09	7,19	5	3,41	2,44	2,08	3,56
11	Orange	arancia	799	0,94	0,39	8,6	2,12	1,49	4,39	3,74	4,56
11	Bow	arco	928	0,99	0,1	11,06	3,13	1,57	2,52	4,57	2,83
11	Armadillo	armadillo	1573	0,36	2,76	5,03	5,96	3,51	1,48	1,19	2,31
11	Wardrobe	armadio	1006	0,95	0,41	8,88	2,81	1,89	4,6	3,48	4,72
11	Armour	armatura	1008	0,89	0,81	8,69	4,17	3,6	2,28	3,3	2,98
11	Harp	arpa	774	0,93	0,53	7,81	5	3,38	2,42	4,64	3,76
11	Axe	ascia	1759	0,39	1,97	7,91	4,53	2,14	2,51	4,65	3,45
11	Asparagus	asparago	1597	0,78	1,42	6,17	4,74	2	3,1	3,16	3,05
11	Bus	autobus	945,5	0,27	1,9	10,44	3,55	2,76	4,45	3,06	3,98
11	Avocado	avocado	948,8	0,12	2,27	6,47	6,23	2,4	1,66	2,99	1,99
11	Pelvis	bacino	1463	0,37	3,51	10,39	5,63	3,15	2,9	1,24	3,11
11	Doll	bambola	972	1	0	8,19	1,61	3,27	3,56	3,85	3,85
11	Banana	banana	652	1	0	8,15	1,91	1,37	4,47	3,68	4,59
11	Shanty	baracca	2063	0,51	2,32	8,31	5,93	3,71	1,85	1,98	1,71
11	Beard	barba	2200	0,2	1,09	9,52	3,12	3,16	3,35	2,69	2,08
11	Boat	barca	1546	0,8	1,25	10,72	2,69	2,65	3,2	3,49	2,71
11	Skittle	birillo	742	0,96	0,28	5,24	4,14	1,88	3,08	2,52	3,29
11	Cookie	biscotto	1592	0,84	0,96	7,25	1,93	1,84	4,45	4,05	4,04
11	Steak	bistecca	1605	0,37	2,61	7,54	3,16	3,11	4,19	3,57	4,16
11	Mouth	bocca	799	0,53	1	11,32	1,61	1,91	4,77	1,85	4,4
11	Bangle	braccialetto	2006	0,4	2,23	7,03	3,19	2,71	4,33	3,92	4,09
11	Bracelet	braccialetto	1515	0,5	1,43	7,03	2,88	2,91	4,43	3,88	4,59
[truncated: 1,980 more rows]
